# Supplementary material for: Transcriptomic analyses reveal the potential regulators of the storage root skin color in sweet potato
Source: PeerJ. 2025 Dec 1;13:e20231. doi: 10.7717/peerj.20231 (PMC12677044; doi:10.7717/peerj.20231)
Supplement: Supplemental Information 5 [file peerj-13-20231-s005.xlsx]

## Sheet: M1-125T-S_vs_M1-125-S_down
ID	Description	GeneRatio	BgRatio	pvalue	p.adjust	qvalue	geneID	Count
map00941	Flavonoid biosynthesis	56/603	470/50629	3.13064e-38	2.28537e-36	1.84543e-36	Ibat.Brg_v3.01AG023670/Ibat.Brg_v3.01AG025410/Ibat.Brg_v3.01AG025720/Ibat.Brg_v3.01BG031720/Ibat.Brg_v3.01FG021850/Ibat.Brg_v3.01FG022930/Ibat.Brg_v3.03AG010230/Ibat.Brg_v3.03AG027040/Ibat.Brg_v3.03BG008980/Ibat.Brg_v3.03CG007400/Ibat.Brg_v3.03DG006070/Ibat.Brg_v3.03DG006100/Ibat.Brg_v3.03DG017700/Ibat.Brg_v3.03FG011930/Ibat.Brg_v3.04AG008790/Ibat.Brg_v3.04BG009960/Ibat.Brg_v3.04CG009010/Ibat.Brg…	56
map00944	Flavone and flavonol biosynthesis	8/603	39/50629	1.71879e-08	6.27357e-07	5.0659e-07	Ibat.Brg_v3.09AG029330/Ibat.Brg_v3.09BG028270/Ibat.Brg_v3.09CG028940/Ibat.Brg_v3.09DG029530/Ibat.Brg_v3.09EG028610/Ibat.Brg_v3.12CG000660/Ibat.Brg_v3.15AG001070/Ibat.Brg_v3.15BG002510	8
map04712	Circadian rhythm - plant	17/603	464/50629	5.24814e-05	0.00127705	0.00103121	Ibat.Brg_v3.01AG025410/Ibat.Brg_v3.01AG025720/Ibat.Brg_v3.01BG024800/Ibat.Brg_v3.01BG031720/Ibat.Brg_v3.01FG022930/Ibat.Brg_v3.02DG010520/Ibat.Brg_v3.04AG008790/Ibat.Brg_v3.04BG009960/Ibat.Brg_v3.04CG009010/Ibat.Brg_v3.04DG010370/Ibat.Brg_v3.04EG013880/Ibat.Brg_v3.05AG017730/Ibat.Brg_v3.05BG031660/Ibat.Brg_v3.05EG010450/Ibat.Brg_v3.11DG001560/Ibat.Brg_v3.12AG004780/Ibat.Brg_v3.12FG004650	17
map00053	Ascorbate and aldarate metabolism	15/603	496/50629	0.00104234	0.0190227	0.0153608	Ibat.Brg_v3.01AG023940/Ibat.Brg_v3.01BG030420/Ibat.Brg_v3.01DG009860/Ibat.Brg_v3.01FG022060/Ibat.Brg_v3.02FG012150/Ibat.Brg_v3.03BG024090/Ibat.Brg_v3.04DG035010/Ibat.Brg_v3.04EG040780/Ibat.Brg_v3.04FG039830/Ibat.Brg_v3.06BG012950/Ibat.Brg_v3.12AG003570/Ibat.Brg_v3.12CG008720/Ibat.Brg_v3.12EG008190/Ibat.Brg_v3.12FG007450/Ibat.Brg_v3.15FG010620	15
map00901	Indole alkaloid biosynthesis	13/603	418/50629	0.00171955	0.0227462	0.0183675	Ibat.Brg_v3.01BG006740/Ibat.Brg_v3.01EG003640/Ibat.Brg_v3.01FG006460/Ibat.Brg_v3.05AG021480/Ibat.Brg_v3.05DG021480/Ibat.Brg_v3.05FG021540/Ibat.Brg_v3.09CG006920/Ibat.Brg_v3.09EG007240/Ibat.Brg_v3.15AG017640/Ibat.Brg_v3.15BG020080/Ibat.Brg_v3.15CG017970/Ibat.Brg_v3.15EG020810/Ibat.Brg_v3.15FG022200	13
map00062	Fatty acid elongation	10/603	280/50629	0.0021247	0.0227462	0.0183675	Ibat.Brg_v3.01AG022240/Ibat.Brg_v3.03CG004580/Ibat.Brg_v3.04CG031530/Ibat.Brg_v3.12AG004330/Ibat.Brg_v3.12AG004490/Ibat.Brg_v3.12BG003850/Ibat.Brg_v3.12BG004660/Ibat.Brg_v3.12CG005170/Ibat.Brg_v3.12EG004450/Ibat.Brg_v3.12FG003480	10
map00195	Photosynthesis	11/603	329/50629	0.00218114	0.0227462	0.0183675	Ibat.Brg_v3.04AG025880/Ibat.Brg_v3.04DG026330/Ibat.Brg_v3.06AG007790/Ibat.Brg_v3.09CG007880/Ibat.Brg_v3.10AG001050/Ibat.Brg_v3.10AG001860/Ibat.Brg_v3.10BG001000/Ibat.Brg_v3.10CG002560/Ibat.Brg_v3.10CG019190/Ibat.Brg_v3.14BG021310/Ibat.Brg_v3.15EG022210	11
map00960	Tropane, piperidine and pyridine alkaloid biosynthesis	11/603	360/50629	0.00430575	0.03929	0.0317266	Ibat.Brg_v3.01AG025410/Ibat.Brg_v3.01AG025720/Ibat.Brg_v3.01BG031720/Ibat.Brg_v3.01FG022930/Ibat.Brg_v3.04AG008790/Ibat.Brg_v3.04BG009960/Ibat.Brg_v3.04CG009010/Ibat.Brg_v3.04DG008170/Ibat.Brg_v3.04DG010370/Ibat.Brg_v3.04EG013880/Ibat.Brg_v3.05BG026170	11
map00945	Stilbenoid, diarylheptanoid and gingerol biosynthesis	13/603	476/50629	0.00515232	0.041791	0.0337462	Ibat.Brg_v3.01AG023670/Ibat.Brg_v3.01FG021850/Ibat.Brg_v3.03AG027040/Ibat.Brg_v3.03DG017700/Ibat.Brg_v3.05DG018360/Ibat.Brg_v3.07AG002340/Ibat.Brg_v3.12AG022460/Ibat.Brg_v3.12BG000390/Ibat.Brg_v3.12CG023490/Ibat.Brg_v3.12DG020540/Ibat.Brg_v3.12FG003930/Ibat.Brg_v3.12FG003940/Ibat.Brg_v3.12FG020810	13
map00340	Histidine metabolism	7/603	180/50629	0.00606476	0.0442727	0.0357502	Ibat.Brg_v3.02FG012150/Ibat.Brg_v3.04DG008170/Ibat.Brg_v3.04DG035010/Ibat.Brg_v3.04EG040780/Ibat.Brg_v3.04FG039830/Ibat.Brg_v3.06BG012950/Ibat.Brg_v3.12AG003570	7

## Sheet: M1-125T-F_vs_M1-125-F_down
ID	Description	GeneRatio	BgRatio	pvalue	p.adjust	qvalue	geneID	Count
map00730	Thiamine metabolism	8/232	159/50629	8.05566e-07	3.86672e-05	3.39186e-05	Ibat.Brg_v3.02BG013020/Ibat.Brg_v3.02CG010430/Ibat.Brg_v3.02EG009400/Ibat.Brg_v3.02FG014470/Ibat.Brg_v3.09BG006030/Ibat.Brg_v3.09DG006200/Ibat.Brg_v3.14AG019520/Ibat.Brg_v3.14CG017330	8
map00970	Aminoacyl-tRNA biosynthesis	8/232	453/50629	0.00124991	0.0299979	0.0263139	Ibat.Brg_v3.01BG033330/Ibat.Brg_v3.04BG006990/Ibat.Brg_v3.12DG006250/Ibat.Brg_v3.12EG006590/Ibat.Brg_v3.12FG005050/Ibat.Brg_v3.12FG006150/Ibat.Brg_v3.14FG008110/Ibat.Brg_v3.15FG009060	8

## Sheet: M1-125T-F_vs_M1-125-F_up
ID	Description	GeneRatio	BgRatio	pvalue	p.adjust	qvalue	geneID	Count
map00591	Linoleic acid metabolism	23/589	320/50629	6.15564e-12	4.55517e-10	4.08216e-10	Ibat.Brg_v3.04AG034630/Ibat.Brg_v3.04DG035460/Ibat.Brg_v3.04EG041220/Ibat.Brg_v3.04FG040220/Ibat.Brg_v3.08FG022570/Ibat.Brg_v3.15AG011600/Ibat.Brg_v3.15AG011610/Ibat.Brg_v3.15AG011650/Ibat.Brg_v3.15BG012330/Ibat.Brg_v3.15BG012340/Ibat.Brg_v3.15BG012400/Ibat.Brg_v3.15CG013390/Ibat.Brg_v3.15CG013820/Ibat.Brg_v3.15CG013830/Ibat.Brg_v3.15CG013840/Ibat.Brg_v3.15CG013940/Ibat.Brg_v3.15DG013070/Ibat.Brg…	23
map00901	Indole alkaloid biosynthesis	17/589	418/50629	1.0511e-05	0.000388908	0.000348524	Ibat.Brg_v3.05BG024560/Ibat.Brg_v3.05BG024580/Ibat.Brg_v3.05BG024650/Ibat.Brg_v3.05BG024670/Ibat.Brg_v3.05DG021560/Ibat.Brg_v3.05DG021810/Ibat.Brg_v3.05FG021630/Ibat.Brg_v3.09BG008000/Ibat.Brg_v3.09BG008060/Ibat.Brg_v3.09BG008120/Ibat.Brg_v3.09EG007090/Ibat.Brg_v3.09EG007160/Ibat.Brg_v3.09FG008420/Ibat.Brg_v3.09FG008500/Ibat.Brg_v3.10CG020980/Ibat.Brg_v3.10DG023100/Ibat.Brg_v3.10EG018790	17
map00945	Stilbenoid, diarylheptanoid and gingerol biosynthesis	15/589	476/50629	0.000544089	0.0134209	0.0120272	Ibat.Brg_v3.02DG007730/Ibat.Brg_v3.02DG007740/Ibat.Brg_v3.02EG005900/Ibat.Brg_v3.02FG008710/Ibat.Brg_v3.03CG022960/Ibat.Brg_v3.03DG017700/Ibat.Brg_v3.03EG014090/Ibat.Brg_v3.03FG024610/Ibat.Brg_v3.05AG018740/Ibat.Brg_v3.05EG017190/Ibat.Brg_v3.06DG004320/Ibat.Brg_v3.06DG004330/Ibat.Brg_v3.06FG003060/Ibat.Brg_v3.07EG017670/Ibat.Brg_v3.11BG007100	15
map00430	Taurine and hypotaurine metabolism	7/589	127/50629	0.000747766	0.0138337	0.0123972	Ibat.Brg_v3.11AG004530/Ibat.Brg_v3.12BG014240/Ibat.Brg_v3.12CG014580/Ibat.Brg_v3.12DG014430/Ibat.Brg_v3.12FG012060/Ibat.Brg_v3.15BG005830/Ibat.Brg_v3.15CG006430	7
map00950	Isoquinoline alkaloid biosynthesis	11/589	304/50629	0.000972437	0.0143921	0.0128976	Ibat.Brg_v3.01AG019780/Ibat.Brg_v3.01BG026160/Ibat.Brg_v3.01CG021690/Ibat.Brg_v3.01EG019220/Ibat.Brg_v3.01EG020080/Ibat.Brg_v3.01FG018150/Ibat.Brg_v3.11AG000240/Ibat.Brg_v3.11AG003680/Ibat.Brg_v3.11BG003460/Ibat.Brg_v3.11BG022830/Ibat.Brg_v3.11FG003850	11
map04148	Efferocytosis	13/589	450/50629	0.00265512	0.0327464	0.029346	Ibat.Brg_v3.03AG033410/Ibat.Brg_v3.03DG023540/Ibat.Brg_v3.03FG031170/Ibat.Brg_v3.04AG002940/Ibat.Brg_v3.04BG002490/Ibat.Brg_v3.04CG002080/Ibat.Brg_v3.04EG002560/Ibat.Brg_v3.04FG003900/Ibat.Brg_v3.10BG006930/Ibat.Brg_v3.11CG001310/Ibat.Brg_v3.12AG024870/Ibat.Brg_v3.12DG022010/Ibat.Brg_v3.12FG022420	13
