# Supplementary material for: Transcriptomic analyses reveal the potential regulators of the storage root skin color in sweet potato
Source: PeerJ. 2025 Dec 1;13:e20231. doi: 10.7717/peerj.20231 (PMC12677044; doi:10.7717/peerj.20231)
Supplement: Supplemental Information 6 [file peerj-13-20231-s006.xlsx]

## Sheet: ath_gene_forpipeline
gene_id	M1-125-F-1	M1-125-F-2	M1-125-F-3	M1-125T-F-1	M1-125T-F-2	M1-125T-F-3	M1-125-S-1	M1-125-S-2	M1-125-S-3	M1-125T-S-1	M1-125T-S-2	M1-125T-S-3	gene_name
Ibat.Brg_v3.04DG032270	0.128571	0.218102	0.236204	0	0	0.0695616	2.67239	2.97218	3.73499	0.619074	0.878155	0.259909	4CL
Ibat.Brg_v3.02AG014190	0.207295	0.0879115	0.285624	0	0.781014	0.336462	0.527595	8.0459	1.29703	0	0	0	4CL
Ibat.Brg_v3.11EG003780	0.96008	1.08576	0.293968	1.00459	0.53331	0.825771	3.96813	3.0913	2.50847	0.711201	0.924768	1.24411	4CL
Ibat.Brg_v3.11AG006120	0.73603	1.38953	0.959623	1.1717	1.05109	1.02766	4.23002	4.2825	4.41427	1.14323	0.891915	0.911937	4CL
Ibat.Brg_v3.11BG007170	0.841625	0.65086	0.659404	0.657773	0.909313	0.883912	4.3681	5.51036	3.5844	1.1919	0.803083	1.10088	4CL
Ibat.Brg_v3.09EG016450	0	0	0	0	0	0.0521064	5.06578	3.79307	3.91686	2.24136	2.30229	1.60619	PAL1
Ibat.Brg_v3.13CG004670	0	0	0	0	0	0	2.06096	4.02566	0.840546	0.251551	0.267618	0.792075	FLS1
Ibat.Brg_v3.13DG003650	0	0	0	0	0	0	282.853	285.162	272.395	57.0216	55.8781	57.6947	FLS1
Ibat.Brg_v3.13EG005800	0	0	0	0	0	0	29.6911	34.8019	31.8099	7.10599	8.06387	8.35337	FLS1
Ibat.Brg_v3.13FG004600	0	0	0	0	0	0	84.127	85.6563	84.9631	14.865	18.1926	14.4994	FLS1
Ibat.Brg_v3.05DG018360	0	0.190052	0.102913	0	0	0.0606151	2.37621	2.04636	5.10725	0.80918	1.05217	0.905926	CCOAOMT
Ibat.Brg_v3.12BG000390	0.178363	0.0605133	0.0327679	0	0	0.115801	2.48164	4.84605	5.48435	0.801568	0.609119	1.87493	CCOAOMT
Ibat.Brg_v3.12DG020540	0.0988884	0	0	0.375391	0.279432	0.107004	22.1482	26.0773	22.2745	0.158717	1.68854	0.599714	CCOAOMT
Ibat.Brg_v3.12FG003930	2.07381	0.33826	0.51287	0.529873	0.375642	1.20831	19.0824	24.1294	34.6492	13.4419	10.8956	10.9643	CCOAOMT
Ibat.Brg_v3.12FG003940	0	0.119996	0.129956	0.134264	0.133257	0.153086	5.76118	5.81419	5.5641	2.04362	3.50281	2.00196	CCOAOMT
Ibat.Brg_v3.12FG020810	0.376352	0	0.345707	0.535752	0	0	3.51217	8.16307	13.1196	0.604048	1.28526	1.5216	CCOAOMT
Ibat.Brg_v3.12AG022460	0.163947	0.556222	0.602388	1.45217	1.5957	0.650473	111.085	103.748	110.102	6.49068	7.27851	5.74463	CCOAOMT
Ibat.Brg_v3.05BG004870	0.16242	0.596964	0.149195	0.256902	0.50995	0.702999	83.7325	79.3886	78.9769	33.3243	36.7008	33.9279	CHI
Ibat.Brg_v3.05CG003160	0.143041	0.424635	0.525577	0.339375	0.202098	0.386952	25.9696	24.7389	22.3749	11.8235	11.1132	7.95192	CHI
Ibat.Brg_v3.05DG005010	1.05945	0.773212	0.769491	0.420883	0.580176	0.426566	32.1482	38.4209	40.3017	17.4787	16.6179	14.693	CHI
Ibat.Brg_v3.05EG003880	0.491101	0.791427	0.496224	0.605888	0.416315	0.318843	101.243	94.3541	101.489	47.3721	38.9934	39.4129	CHI
Ibat.Brg_v3.12FG024440	0	0	0	0	0	0	7.93818	8.79663	10.1207	2.46091	4.09498	4.37114	CHI
Ibat.Brg_v3.12AG026830	0	0	0	0	0.201726	0	4.36067	2.44489	7.08298	0.68748	0.914239	1.5153	CHI
Ibat.Brg_v3.12CG028000	0	0	0	0	0	0	69.0865	68.0607	70.7332	19.5533	20.9864	22.6661	CHI
Ibat.Brg_v3.12DG023880	0	0	0	0	0	0	3.99728	10.513	1.72289	1.89057	0.548544	0.865885	CHI
Ibat.Brg_v3.12DG024320	0	0	0	0	0	0	23.1605	27.6885	22.2882	7.36023	8.50327	12.1672	CHI
Ibat.Brg_v3.04AG008790	0	0	0	0	0	0	205.77	209.688	208.279	46.9215	58.0547	47.8722	CHS
Ibat.Brg_v3.04BG009960	0	0	0	0	0	0	3.27016	4.81546	3.51042	0.933838	1.36604	0.441065	CHS
Ibat.Brg_v3.04CG009010	0	0	0	0	0	0	102.292	111.966	104.136	21.5713	26.4244	21.8488	CHS
Ibat.Brg_v3.01AG025410	0	0	0	0	0	0	4.16075	4.49594	4.58299	0.715594	0.888185	0.525755	CHS
Ibat.Brg_v3.01AG025720	0	0	0	0	0	0	2.27725	2.36031	2.20475	0.698631	0.247751	0.879929	CHS
Ibat.Brg_v3.01BG031720	0	0	0	0	0	0	20.0335	19.5629	21.3718	5.94051	5.43516	4.2648	CHS
Ibat.Brg_v3.01FG022930	0	0	0	0	0	0.0832805	5.15828	4.61268	3.43969	0.679404	0.262836	0.233376	CHS
Ibat.Brg_v3.04DG010370	0	0	0	0	0	0	530.55	508.359	546.754	110.859	111.384	115.357	CHS
Ibat.Brg_v3.04EG013880	0	0	0	0	0	0.234333	206.078	205.317	215.896	35.5691	38.3957	37.1383	CHS
Ibat.Brg_v3.12AG003800	0	0	0	0	0	0	53.1435	46.873	49.3983	18.7298	19.9262	20.6779	DFRA
Ibat.Brg_v3.12AG003810	0.115599	0.159329	0.106186	0.191987	0.0544419	0.0625432	17.4323	17.0236	16.1708	6.09955	6.85925	5.40398	DFRA
Ibat.Brg_v3.12BG004030	0	0	0	0	0	0	45.0856	44.2525	46.0443	10.6471	12.656	12.2863	DFRA
Ibat.Brg_v3.12CG004630	0	0	0	0	0	0	15.4568	17.3912	18.1562	5.10179	5.89099	5.25029	DFRA
Ibat.Brg_v3.12CG004640	0	0	0	0	0	0	14.6837	11.8491	15.0967	7.0078	4.19646	5.17954	DFRA
Ibat.Brg_v3.12DG002700	0	0	0	0	0	0	12.6903	11.138	6.38363	2.66257	1.92043	2.10306	DFRA
Ibat.Brg_v3.12EG003890	0	0	0	0	0	0	11.0223	14.2857	10.9718	5.88481	6.12459	2.90033	DFRA
Ibat.Brg_v3.12EG003900	0	0	0	0	0	0	91.0242	91.1716	87.0966	31.6235	36.5873	32.0451	DFRA
Ibat.Brg_v3.12FG002810	0	0	0	0	0	0	98.463	80.6627	96.3991	28.0411	21.4316	18.3246	DFRA
Ibat.Brg_v3.12FG002830	0.123453	0.10471	0.170101	0	0	0	3.45625	2.39583	3.31043	0.990715	1.2648	0.499125	DFRA
Ibat.Brg_v3.03BG008980	0.350016	0.0742188	0.0803788	0	0.0824208	0	80.3238	76.0683	83.4553	32.232	30.1072	29.4523	F3H
Ibat.Brg_v3.03CG007400	0.118666	0.0670998	0	0	0.111773	0.0856033	160.809	163.012	160.023	46.7897	51.6695	51.4954	F3H
Ibat.Brg_v3.03DG006070	0	0.249263	0	0	0.118632	0	14.0333	13.4195	19.8889	7.20998	3.94278	7.29875	F3H
Ibat.Brg_v3.03DG006100	0	0.0322237	0	0.0180276	0	0	14.1496	17.2181	14.3985	3.4452	4.11936	4.64646	F3H
Ibat.Brg_v3.03FG011930	0.134184	0.189686	0	0.0848961	0.168519	0.193595	85.9861	92.9301	81.8787	33.5971	31.3898	27.668	F3H
Ibat.Brg_v3.03AG010230	0	0	0	0	0	0	4.51496	3.82521	2.46655	0.790893	1.34626	0.796908	F3H
Ibat.Brg_v3.09AG029330	0	0	0	0	0	0	23.4048	23.0145	23.2259	7.53112	9.09924	7.2452	F3'H
Ibat.Brg_v3.09BG028270	0	0	0	0	0	0	3.66976	4.17834	4.9074	1.86918	0.852244	0.8408	F3'H
Ibat.Brg_v3.09CG028940	0	0	0	0	0	0	4.0992	4.70104	4.56427	1.05751	1.35945	1.55393	F3'H
Ibat.Brg_v3.09DG029530	0	0	0	0	0.0529165	0	41.6565	41.0137	44.6924	15.419	15.6844	16.07	F3'H
Ibat.Brg_v3.09EG028610	0	0.0744241	0.134335	0.555155	0.523442	0.474737	13.201	16.7616	13.4902	6.75999	7.49143	4.49363	F3'H
Ibat.Brg_v3.03AG008310	0	0	0	0	0	0	231.223	218.528	228.237	72.8777	71.0251	63.2844	GSTF
Ibat.Brg_v3.03BG006750	0	0	0	0	0.053019	0.0609085	125.116	113.801	135.041	22.857	27.4888	26.2852	GSTF
Ibat.Brg_v3.03CG005520	0	0	0	0	0	0	65.0633	73.6561	74.5073	17.7504	14.1838	16.4015	GSTF
Ibat.Brg_v3.03FG006250	0	0	0	0	0	0	442.761	412.802	444.68	96.1226	95.2284	101.423	GSTF
Ibat.Brg_v3.12CG000660	0	0	0	0	0.109373	0.0628242	2.56132	1.98838	1.97205	0.139778	0	0.29342	UGT
Ibat.Brg_v3.15AG001070	0	0	0	0	0	0	5.05816	5.29766	5.32924	0.197305	0.734677	0.869775	UGT
Ibat.Brg_v3.15BG002510	0	0	0.0607642	0	0	0	5.12569	4.30442	3.94189	0.0707815	0.527118	0.445749	UGT
