# Supplementary material for: Transcriptomic analyses reveal the potential regulators of the storage root skin color in sweet potato
Source: PeerJ. 2025 Dec 1;13:e20231. doi: 10.7717/peerj.20231 (PMC12677044; doi:10.7717/peerj.20231)
Supplement: Supplemental Information 12 [file peerj-13-20231-s012.zip]

Archive with 2 entries (2 files):
- DESeq2/DEseq2.R
- DESeq2/GSE294595_raw_counts.txt
