# Supplementary material for: Transcriptomic analyses reveal the potential regulators of the storage root skin color in sweet potato
Source: PeerJ. 2025 Dec 1;13:e20231. doi: 10.7717/peerj.20231 (PMC12677044; doi:10.7717/peerj.20231)
Supplement: Supplemental Information 12 [file peerj-13-20231-s012.zip › DESeq2/GSE294595_raw_counts.txt]

Geneid	Length	F-1	F-2	F-3	MT-F-1	MT-F-2	MT-F-3	MT-S-1	MT-S-2	MT-S-3	S-1	S-2	S-3
Ibat.Brg_v3.01AG000010	426	0	0	0	0	0	0	0	0	0	0	0	0
Ibat.Brg_v3.01AG000020	210	0	0	0	0	0	0	0	0	0	0	0	0
Ibat.Brg_v3.01AG000040	252	0	0	0	0	2	0	0	0	0	0	0	0
Ibat.Brg_v3.01AG000050	822	0	0	0	0	1	3	0	1	9	0	0	0
Ibat.Brg_v3.01AG000060	204	0	0	0	0	1	1	0	0	0	1	0	0
Ibat.Brg_v3.01AG000070	2413	0	0	0	0	0	0	2	0	0	0	4	0
Ibat.Brg_v3.01AG000080	1275	0	0	0	0	0	0	0	0	0	0	0	0
Ibat.Brg_v3.01AG000090	684	0	0	0	0	0	0	0	0	0	0	0	0
Ibat.Brg_v3.01AG000100	1060	0	1	2	0	16	2	0	0	0	70	0	0
Ibat.Brg_v3.01AG000110	2131	13	5	4	22	1	12	0	0	6	4	1	3
Ibat.Brg_v3.01AG000120	3864	20	13	10	22	18	12	14	4	8	12	10	4
Ibat.Brg_v3.01AG000130	2052	0	0	0	0	0	0	0	0	0	0	0	0
Ibat.Brg_v3.01AG000140	858	0	0	0	0	0	0	0	0	0	0	0	0
Ibat.Brg_v3.01AG000190	1299	2	0	0	1	2	0	0	0	0	0	0	0
Ibat.Brg_v3.01AG000200	1703	0	0	0	0	0	0	0	0	0	0	0	0
Ibat.Brg_v3.01AG000210	2698	0	4	0	1	2	0	0	7	4	4	8	3
Ibat.Brg_v3.01AG000250	1005	197	218	206	171	191	146	99	81	107	76	117	104
Ibat.Brg_v3.01AG000260	648	185	209	201	196	145	130	95	90	111	121	114	121
Ibat.Brg_v3.01AG000270	504	0	0	0	0	0	0	0	0	0	0	0	0
Ibat.Brg_v3.01AG000280	1347	0	0	0	0	0	0	0	0	0	0	0	0
Ibat.Brg_v3.01AG000290	339	0	0	0	0	0	0	0	0	0	0	0	0
Ibat.Brg_v3.01AG000300	339	0	0	0	0	0	0	0	0	0	0	0	0
Ibat.Brg_v3.01AG000310	504	0	0	0	0	0	0	0	0	0	0	0	0
Ibat.Brg_v3.01AG000320	513	252	392	325	261	239	246	271	175	138	187	230	171
Ibat.Brg_v3.01AG000330	726	384	475	328	268	293	227	215	173	154	163	267	118
Ibat.Brg_v3.01AG000370	2013	6	3	5	4	4	0	14	6	2	5	33	13
Ibat.Brg_v3.01AG000380	1107	4	2	2	8	3	4	6	0	0	0	0	0
Ibat.Brg_v3.01AG000390	1299	0	0	0	0	0	0	0	0	0	0	0	0
Ibat.Brg_v3.01AG000400	381	0	0	0	0	0	0	0	0	0	0	0	0
Ibat.Brg_v3.01AG000420	606	1	0	0	0	0	0	0	0	0	0	0	0
Ibat.Brg_v3.01AG000450	606	1	0	0	0	0	0	0	0	0	0	0	2
Ibat.Brg_v3.01AG000470	324	0	0	0	0	0	0	0	0	0	0	0	0
Ibat.Brg_v3.01AG000480	1410	0	0	0	0	0	0	0	0	0	0	1	0
Ibat.Brg_v3.01AG000490	1260	0	0	0	0	0	0	0	0	0	0	0	0
Ibat.Brg_v3.01AG000500	1173	0	0	0	0	0	0	0	0	0	0	0	0
Ibat.Brg_v3.01AG000510	1209	0	0	0	0	0	0	0	0	0	0	0	0
Ibat.Brg_v3.01AG000520	1589	0	0	0	0	0	0	0	0	0	0	3	0
Ibat.Brg_v3.01AG000530	4178	1	2	2	0	0	3	0	0	0	0	0	0
Ibat.Brg_v3.01AG000550	1291	0	0	0	0	0	0	0	0	0	0	0	0
Ibat.Brg_v3.01AG000570	2791	3	2	0	1	3	3	2	2	5	5	17	25
Ibat.Brg_v3.01AG000590	396	0	0	0	0	0	0	0	0	0	0	0	0
Ibat.Brg_v3.01AG000600	678	0	0	0	0	0	0	0	0	0	0	0	0
Ibat.Brg_v3.01AG000610	339	0	0	0	0	0	0	0	0	0	0	0	0
Ibat.Brg_v3.01AG000620	462	0	0	0	0	0	0	0	0	2	0	0	0
Ibat.Brg_v3.01AG000630	1376	0	0	0	0	0	1	0	0	0	0	0	0
Ibat.Brg_v3.01AG000640	273	2	3	0	0	0	0	0	1	0	0	0	0
Ibat.Brg_v3.01AG000650	357	0	0	0	0	0	0	0	0	0	0	0	0
Ibat.Brg_v3.01AG000660	814	0	0	0	0	0	0	0	0	0	0	0	0
Ibat.Brg_v3.01AG000670	594	0	0	0	2	2	2	0	0	4	0	0	0
Ibat.Brg_v3.01AG000680	1970	4	2	4	40	6	2	0	7	0	2	2	26
Ibat.Brg_v3.01AG000690	1194	0	0	0	0	0	0	0	0	0	0	0	0
Ibat.Brg_v3.01AG000700	366	0	0	0	0	0	0	0	0	0	0	0	0
Ibat.Brg_v3.01AG000710	1080	0	0	0	0	0	0	0	0	0	0	0	0
Ibat.Brg_v3.01AG000740	348	0	0	0	0	0	0	0	0	0	0	0	0
Ibat.Brg_v3.01AG000760	237	0	0	0	0	0	0	0	0	0	0	0	0
Ibat.Brg_v3.01AG000770	1528	6	4	6	2	41	0	1	0	0	3	3	0
Ibat.Brg_v3.01AG000780	303	0	0	0	0	0	0	0	0	0	0	0	0
Ibat.Brg_v3.01AG000790	3646	0	0	0	0	0	0	0	0	0	0	1	1
Ibat.Brg_v3.01AG000800	354	0	0	0	0	0	0	0	0	0	0	0	0
Ibat.Brg_v3.01AG000810	519	0	0	0	0	0	0	0	0	0	0	0	0
Ibat.Brg_v3.01AG000820	1243	0	0	0	0	0	0	0	0	0	0	0	0
Ibat.Brg_v3.01AG000830	351	0	0	0	0	0	0	0	0	0	0	0	0
Ibat.Brg_v3.01AG000840	2419	2	0	0	0	0	2	4	2	0	2	0	0
Ibat.Brg_v3.01AG000850	3050	0	0	0	0	0	0	0	0	0	0	0	0
Ibat.Brg_v3.01AG000860	264	0	1	0	0	0	0	0	0	1	0	0	0
Ibat.Brg_v3.01AG000880	931	0	0	0	0	0	0	0	0	0	0	0	0
Ibat.Brg_v3.01AG000890	822	1	4	1	0	43	1	2	2	0	5	56	0
Ibat.Brg_v3.01AG000900	1518	0	0	0	0	0	0	0	0	0	0	2	0
Ibat.Brg_v3.01AG000910	501	0	0	0	0	0	0	0	0	0	0	0	0
Ibat.Brg_v3.01AG000970	579	0	0	0	0	0	0	0	0	0	0	0	0
Ibat.Brg_v3.01AG000990	1452	5	2	2	3	3	3	17	2	3	1	2	13
Ibat.Brg_v3.01AG001000	498	0	0	0	0	0	0	0	0	0	0	0	0
Ibat.Brg_v3.01AG001010	498	0	0	0	0	0	0	0	0	0	0	0	0
Ibat.Brg_v3.01AG001020	621	0	0	0	0	0	0	0	0	0	0	0	0
Ibat.Brg_v3.01AG001030	270	0	0	0	0	1	0	0	0	0	1	0	0
Ibat.Brg_v3.01AG001040	342	0	0	0	0	0	0	1	0	0	0	0	0
Ibat.Brg_v3.01AG001050	354	0	0	0	0	0	0	0	0	0	0	0	0
Ibat.Brg_v3.01AG001060	342	0	0	0	0	0	0	0	0	0	0	0	0
Ibat.Brg_v3.01AG001070	354	0	0	0	0	0	0	0	0	0	0	0	0
Ibat.Brg_v3.01AG001080	342	0	0	0	0	0	0	0	0	0	0	0	0
Ibat.Brg_v3.01AG001090	354	0	0	0	0	0	0	0	0	0	0	0	0
Ibat.Brg_v3.01AG001100	303	0	0	0	0	0	0	0	0	0	0	0	0
Ibat.Brg_v3.01AG001110	303	0	0	0	0	0	0	0	0	0	0	0	0
Ibat.Brg_v3.01AG001120	354	0	0	0	0	0	0	0	0	0	0	0	0
Ibat.Brg_v3.01AG001130	342	0	0	0	0	0	0	0	0	0	0	0	0
Ibat.Brg_v3.01AG001140	354	0	0	0	0	0	0	0	0	0	0	0	0
Ibat.Brg_v3.01AG001150	342	0	0	0	0	0	0	0	0	0	0	0	0
Ibat.Brg_v3.01AG001160	354	0	0	0	0	0	0	0	0	0	0	0	0
Ibat.Brg_v3.01AG001170	342	0	0	0	0	0	0	0	0	0	0	0	0
Ibat.Brg_v3.01AG001180	354	0	0	0	0	0	0	0	0	0	0	0	0
Ibat.Brg_v3.01AG001190	342	0	0	0	0	0	0	0	0	0	0	0	0
Ibat.Brg_v3.01AG001200	1715	0	0	0	0	0	0	0	0	0	0	0	0
Ibat.Brg_v3.01AG001210	378	0	0	0	0	0	0	0	0	0	0	0	0
Ibat.Brg_v3.01AG001220	501	0	0	0	0	0	0	0	0	0	0	0	0
Ibat.Brg_v3.01AG001230	498	0	0	0	0	0	0	0	0	0	0	0	0
Ibat.Brg_v3.01AG001240	345	18	1	5	46	7	15	4	2	13	14	4	0
Ibat.Brg_v3.01AG001250	498	0	0	0	0	0	0	0	0	0	0	0	0
Ibat.Brg_v3.01AG001260	1311	0	1	0	0	0	0	0	0	0	0	0	0
Ibat.Brg_v3.01AG001270	1740	0	0	0	0	0	0	0	0	0	1	0	0
Ibat.Brg_v3.01AG001280	2652	0	0	0	0	0	0	0	0	0	0	0	0
Ibat.Brg_v3.01AG001310	1622	2	3	0	0	3	6	0	0	0	0	0	0
Ibat.Brg_v3.01AG001320	1491	0	0	0	0	2	1	0	0	0	0	2	0
Ibat.Brg_v3.01AG001330	4579	16	15	18	16	21	7	7	6	4	15	31	7
Ibat.Brg_v3.01AG001340	273	0	0	0	0	0	0	0	0	0	0	0	0
Ibat.Brg_v3.01AG001350	1014	0	0	0	0	0	0	0	0	0	0	0	0
Ibat.Brg_v3.01AG001360	1014	0	0	0	0	0	0	0	0	0	0	0	0
Ibat.Brg_v3.01AG001370	363	0	0	0	0	0	0	0	0	0	0	0	0
Ibat.Brg_v3.01AG001380	252	0	0	0	0	0	0	0	0	0	0	0	0
Ibat.Brg_v3.01AG001390	1014	0	0	0	0	0	0	0	0	0	0	0	0
Ibat.Brg_v3.01AG001400	363	0	0	0	0	0	0	0	0	0	0	0	0
Ibat.Brg_v3.01AG001410	252	0	0	0	0	0	0	0	0	0	0	0	0
Ibat.Brg_v3.01AG001420	441	0	0	0	0	0	0	0	0	0	0	0	0
Ibat.Brg_v3.01AG001430	354	0	0	0	0	0	0	0	0	0	0	0	0
Ibat.Brg_v3.01AG001440	339	0	0	0	0	0	0	0	0	0	0	0	0
Ibat.Brg_v3.01AG001450	1251	2	0	0	0	0	0	1	4	6	6	2	6
Ibat.Brg_v3.01AG001460	324	0	0	0	0	0	0	0	0	0	0	0	0
Ibat.Brg_v3.01AG001470	204	0	0	0	0	0	0	0	0	0	0	0	0
Ibat.Brg_v3.01AG001480	309	0	0	0	0	0	0	0	0	0	0	0	0
Ibat.Brg_v3.01AG001490	882	0	0	0	0	0	0	1	0	0	0	0	0
Ibat.Brg_v3.01AG001540	225	0	0	0	0	0	0	0	0	0	0	0	0
Ibat.Brg_v3.01AG001550	366	0	0	0	0	0	0	0	0	0	0	0	0
Ibat.Brg_v3.01AG001560	822	0	0	0	0	0	0	0	0	0	0	0	0
Ibat.Brg_v3.01AG001570	1585	0	0	0	0	0	0	0	0	0	0	0	0
Ibat.Brg_v3.01AG001580	546	0	0	0	0	0	0	0	0	0	0	0	0
Ibat.Brg_v3.01AG001590	1640	41	77	49	30	38	59	0	0	0	0	1	0
Ibat.Brg_v3.01AG001600	1782	365	255	167	120	179	210	79	121	96	98	174	153
Ibat.Brg_v3.01AG001630	6168	0	0	0	0	0	0	0	0	0	0	0	0
Ibat.Brg_v3.01AG001640	708	0	0	0	0	0	0	0	0	0	0	0	0
Ibat.Brg_v3.01AG001660	618	0	0	0	0	0	0	0	0	0	0	0	0
Ibat.Brg_v3.01AG001670	1137	0	0	0	0	0	0	0	0	0	0	0	0
Ibat.Brg_v3.01AG001680	1326	0	0	0	0	0	0	0	0	0	0	0	0
Ibat.Brg_v3.01AG001700	2979	0	0	0	0	0	0	0	0	0	0	0	0
Ibat.Brg_v3.01AG001710	264	0	0	0	0	0	0	0	0	0	0	0	0
Ibat.Brg_v3.01AG001720	2954	0	0	0	0	0	0	0	0	0	0	0	0
Ibat.Brg_v3.01AG001730	681	0	0	0	0	0	0	0	0	0	0	0	0
Ibat.Brg_v3.01AG001750	756	0	0	0	0	0	0	0	0	0	0	0	0
Ibat.Brg_v3.01AG001800	819	0	0	2	0	0	0	0	0	0	0	0	0
Ibat.Brg_v3.01AG001810	648	0	1	0	1	0	0	0	0	0	0	0	0
Ibat.Brg_v3.01AG001820	993	0	0	0	0	0	0	0	0	0	0	0	0
Ibat.Brg_v3.01AG001830	1481	1	0	0	0	0	0	0	0	0	0	0	0
Ibat.Brg_v3.01AG001840	1010	0	2	2	12	0	0	2	2	6	2	4	0
Ibat.Brg_v3.01AG001850	483	0	0	0	0	0	0	0	0	0	0	0	0
Ibat.Brg_v3.01AG001860	3048	4	3	0	1	2	2	2	0	0	2	4	1
Ibat.Brg_v3.01AG001900	2729	3	3	9	2	8	6	1	1	3	4	5	1
Ibat.Brg_v3.01AG001910	1305	0	0	0	0	0	0	0	0	0	0	0	0
Ibat.Brg_v3.01AG001920	1074	7	6	18	5	42	6	3	2	6	5	35	2
Ibat.Brg_v3.01AG001930	1305	0	0	0	0	0	0	0	0	0	0	0	0
Ibat.Brg_v3.01AG001940	339	0	0	0	1	0	0	0	0	0	0	1	0
Ibat.Brg_v3.01AG001950	273	1	0	0	0	0	0	0	0	0	0	0	1
Ibat.Brg_v3.01AG001960	1503	0	0	0	0	0	0	0	0	0	0	0	0
Ibat.Brg_v3.01AG001970	840	0	0	0	0	0	0	2	0	0	0	0	0
Ibat.Brg_v3.01AG001980	285	0	0	0	0	0	0	0	0	0	0	0	0
Ibat.Brg_v3.01AG001990	435	0	0	0	0	0	0	0	0	0	0	0	0
Ibat.Brg_v3.01AG002020	348	0	0	0	0	0	0	0	0	0	0	0	0
Ibat.Brg_v3.01AG002050	378	0	0	0	0	0	0	0	0	0	0	0	0
Ibat.Brg_v3.01AG002060	1255	8	13	3	2	4	4	2	0	0	0	0	0
Ibat.Brg_v3.01AG002080	876	0	0	0	0	0	0	0	0	0	0	0	0
Ibat.Brg_v3.01AG002090	858	0	0	0	0	0	0	0	0	0	0	0	0
Ibat.Brg_v3.01AG002100	435	0	0	0	0	0	0	0	0	0	0	0	0
Ibat.Brg_v3.01AG002120	876	0	0	0	0	0	0	0	0	0	0	0	0
Ibat.Brg_v3.01AG002130	858	0	0	0	0	0	0	0	0	0	0	0	0
Ibat.Brg_v3.01AG002140	414	0	0	0	0	0	0	0	0	0	0	0	0
Ibat.Brg_v3.01AG002150	1686	7	3	0	4	4	6	0	0	0	0	0	0
Ibat.Brg_v3.01AG002160	1693	0	0	0	0	0	0	0	0	0	0	2	1
Ibat.Brg_v3.01AG002170	573	0	0	0	0	0	0	0	0	0	0	0	0
Ibat.Brg_v3.01AG002180	237	0	0	0	0	0	0	0	0	0	0	0	0
Ibat.Brg_v3.01AG002190	1086	0	0	0	0	0	0	0	0	0	0	0	0
Ibat.Brg_v3.01AG002200	324	0	0	0	0	0	0	0	0	0	0	0	0
Ibat.Brg_v3.01AG002210	789	337	333	390	304	234	217	124	104	93	143	190	140
Ibat.Brg_v3.01AG002220	1386	3	2	2	6	0	0	0	0	0	2	0	0
Ibat.Brg_v3.01AG002230	3625	118	138	136	93	102	116	51	58	57	38	71	37
Ibat.Brg_v3.01AG002240	930	41	30	29	13	26	22	0	33	3	19	25	8
Ibat.Brg_v3.01AG002250	2166	2	7	6	12	15	6	44	6	3	1	1	5
Ibat.Brg_v3.01AG002260	1875	0	0	2	2	9	1	0	0	0	0	0	0
Ibat.Brg_v3.01AG002270	1410	0	0	0	3	1	0	0	0	0	0	1	0
Ibat.Brg_v3.01AG002280	1575	0	0	0	0	0	0	0	0	0	0	0	0
Ibat.Brg_v3.01AG002290	3216	0	0	0	0	0	0	0	0	0	0	0	0
Ibat.Brg_v3.01AG002300	696	0	0	0	0	0	0	0	0	0	0	0	0
Ibat.Brg_v3.01AG002320	702	0	0	0	0	0	0	0	0	0	0	0	0
Ibat.Brg_v3.01AG002330	324	0	0	0	0	0	0	0	0	0	0	0	0
Ibat.Brg_v3.01AG002340	1119	0	0	1	0	0	1	0	0	0	0	0	0
Ibat.Brg_v3.01AG002350	1677	0	0	0	1	2	1	2	1	1	1	2	0
Ibat.Brg_v3.01AG002360	2193	3	1	1	9	2	1	0	0	0	0	0	1
Ibat.Brg_v3.01AG002380	897	0	0	0	0	0	0	0	0	0	0	0	0
Ibat.Brg_v3.01AG002390	450	0	0	0	0	0	0	0	0	0	2	0	0
Ibat.Brg_v3.01AG002400	1481	2	1	28	44	5	4	58	12	7	8	12	13
Ibat.Brg_v3.01AG002410	2019	0	0	0	0	0	0	0	0	0	0	0	0
Ibat.Brg_v3.01AG002420	1863	0	0	0	0	0	0	0	0	0	0	0	0
Ibat.Brg_v3.01AG002430	1827	0	0	0	0	0	0	0	0	0	0	0	0
Ibat.Brg_v3.01AG002440	1878	0	0	0	0	0	0	0	0	0	0	0	0
Ibat.Brg_v3.01AG002450	1919	0	0	0	0	0	0	0	0	0	0	0	0
Ibat.Brg_v3.01AG002460	285	0	0	0	0	0	0	0	0	0	0	0	0
Ibat.Brg_v3.01AG002470	1035	332	385	338	272	263	194	147	187	119	142	227	142
Ibat.Brg_v3.01AG002480	1739	1	3	4	3	6	8	1	0	0	3	2	0
Ibat.Brg_v3.01AG002490	3022	199	189	247	186	200	152	90	66	64	60	83	103
Ibat.Brg_v3.01AG002500	1814	23	43	14	41	39	26	8	21	11	33	13	7
Ibat.Brg_v3.01AG002510	1638	1	1	0	2	3	1	0	0	0	0	0	0
Ibat.Brg_v3.01AG002520	2490	0	1	0	1	3	1	0	5	2	5	7	3
Ibat.Brg_v3.01AG002620	2288	33	46	27	39	42	17	8	0	6	6	8	6
Ibat.Brg_v3.01AG002630	1447	0	0	0	0	0	0	0	0	0	0	0	0
Ibat.Brg_v3.01AG002640	3747	115	149	123	138	100	95	164	187	129	136	202	98
Ibat.Brg_v3.01AG002650	5917	110	76	79	64	85	206	68	39	20	39	31	16
Ibat.Brg_v3.01AG002660	1168	103	115	121	131	105	95	50	49	56	48	56	51
Ibat.Brg_v3.01AG002670	2773	0	0	0	0	0	0	0	0	0	0	0	0
Ibat.Brg_v3.01AG002760	948	3	2	0	1	6	1	0	0	0	1	0	0
Ibat.Brg_v3.01AG002780	641	116	207	160	124	124	84	62	80	53	36	53	29
Ibat.Brg_v3.01AG002790	3286	16	35	45	42	52	44	19	14	14	31	25	13
Ibat.Brg_v3.01AG002800	2047	0	0	1	0	0	0	0	0	0	0	0	0
Ibat.Brg_v3.01AG002810	2964	11	0	13	12	2	7	0	0	0	0	0	0
Ibat.Brg_v3.01AG002820	4245	10	0	6	9	5	8	1	0	0	3	2	2
Ibat.Brg_v3.01AG002830	1954	2	2	6	8	6	4	6	0	0	2	2	0
Ibat.Brg_v3.01AG002840	1050	0	0	0	0	0	0	0	0	0	0	0	0
Ibat.Brg_v3.01AG002850	4262	0	0	3	0	0	1	2	0	0	0	2	2
Ibat.Brg_v3.01AG002860	369	0	0	0	0	0	0	0	0	0	0	0	0
Ibat.Brg_v3.01AG002870	2618	0	0	0	0	0	0	0	0	0	0	0	0
Ibat.Brg_v3.01AG002880	1149	0	0	0	0	0	0	0	0	0	0	0	0
Ibat.Brg_v3.01AG002890	2682	0	0	0	0	0	0	0	0	0	0	0	2
Ibat.Brg_v3.01AG002900	1140	2	0	0	0	0	0	0	0	0	0	0	0
Ibat.Brg_v3.01AG002910	1065	0	0	0	0	0	0	0	0	0	0	0	0
Ibat.Brg_v3.01AG002920	2705	3	0	1	0	1	0	0	0	0	0	2	1
Ibat.Brg_v3.01AG002930	3575	53	92	49	50	66	43	12	8	39	15	36	14
Ibat.Brg_v3.01AG002940	1684	0	0	0	0	0	0	0	0	0	0	0	0
Ibat.Brg_v3.01AG002950	3095	8	11	36	192	11	15	16	8	2	3	8	6
Ibat.Brg_v3.01AG002960	777	0	0	0	0	0	0	0	0	0	0	0	0
Ibat.Brg_v3.01AG002970	811	19	20	21	10	13	15	4	7	12	7	21	14
Ibat.Brg_v3.01AG002980	1689	0	0	0	2	0	0	1	4	10	4	5	3
Ibat.Brg_v3.01AG002990	1671	2	0	3	1	0	0	12	2	7	13	16	1
Ibat.Brg_v3.01AG003000	1206	18	15	17	21	13	5	8	4	6	2	10	6
Ibat.Brg_v3.01AG003010	2430	0	6	1	3	1	2	2	0	0	2	0	1
Ibat.Brg_v3.01AG003020	1035	19	22	12	24	27	19	16	30	24	44	36	22
Ibat.Brg_v3.01AG003030	276	0	5	5	31	2	1	0	2	12	0	4	1
Ibat.Brg_v3.01AG003040	1656	14	0	1	4	7	0	0	4	2	6	2	0
Ibat.Brg_v3.01AG003050	1461	0	0	0	2	10	8	4	0	0	0	0	0
Ibat.Brg_v3.01AG003060	1203	116	151	139	181	164	126	101	103	94	74	88	54
Ibat.Brg_v3.01AG003070	2248	165	244	209	153	154	127	45	64	54	75	116	47
Ibat.Brg_v3.01AG003080	1848	0	1	0	0	2	3	0	0	4	2	4	0
Ibat.Brg_v3.01AG003090	1012	0	0	0	0	0	0	0	0	0	0	0	0
Ibat.Brg_v3.01AG003100	435	0	0	0	0	0	0	0	0	0	0	0	0
Ibat.Brg_v3.01AG003110	1745	0	0	0	0	2	0	0	0	0	0	0	0
Ibat.Brg_v3.01AG003120	1544	45	27	47	27	23	28	12	17	8	17	3	7
Ibat.Brg_v3.01AG003130	444	0	0	0	0	0	4	0	0	2	0	0	0
Ibat.Brg_v3.01AG003140	1205	0	0	2	0	0	0	0	0	0	0	0	0
Ibat.Brg_v3.01AG003150	899	0	0	0	0	0	0	2	0	0	0	0	0
Ibat.Brg_v3.01AG003160	621	0	0	0	0	0	0	0	0	0	0	0	0
Ibat.Brg_v3.01AG003170	531	2	2	1	2	1	0	0	0	1	3	1	1
Ibat.Brg_v3.01AG003190	2013	0	0	0	0	0	0	176	158	142	49	106	50
Ibat.Brg_v3.01AG003200	3789	1439	1806	1659	1562	1626	1340	373	334	181	299	480	348
Ibat.Brg_v3.01AG003210	624	0	0	0	0	0	0	0	0	0	0	0	0
Ibat.Brg_v3.01AG003220	282	0	0	0	0	0	0	0	0	0	0	0	0
Ibat.Brg_v3.01AG003230	681	0	0	0	0	0	0	0	0	0	0	0	0
Ibat.Brg_v3.01AG003240	624	0	0	0	7	0	0	0	0	0	0	0	0
Ibat.Brg_v3.01AG003250	1382	0	0	2	1	4	24	5	2	0	24	6	4
Ibat.Brg_v3.01AG003260	602	8	0	1	0	2	1	1	0	0	0	0	0
Ibat.Brg_v3.01AG003270	657	1	0	0	5	1	0	4	4	3	0	1	6
Ibat.Brg_v3.01AG003280	2519	43	8	1	105	10	65	7	48	2	16	8	9
Ibat.Brg_v3.01AG003290	2346	102	156	127	166	234	92	242	261	92	317	339	231
Ibat.Brg_v3.01AG003300	2050	18	14	14	151	43	25	10	21	11	12	24	4
Ibat.Brg_v3.01AG003310	1460	62	80	74	65	65	65	12	16	11	12	24	10
Ibat.Brg_v3.01AG003320	1743	25	14	22	19	14	22	55	37	41	46	61	54
Ibat.Brg_v3.01AG003330	1819	50	76	30	62	60	30	3	4	14	4	3	0
Ibat.Brg_v3.01AG003340	1691	16	20	9	20	12	8	12	6	4	2	2	6
Ibat.Brg_v3.01AG003350	2511	1074	1591	1462	1284	1126	1168	508	746	424	595	979	640
Ibat.Brg_v3.01AG003360	1861	57	171	46	73	57	31	59	17	1	23	73	22
Ibat.Brg_v3.01AG003370	351	0	0	0	0	0	0	0	0	0	0	0	0
Ibat.Brg_v3.01AG003380	540	0	0	0	0	1	0	0	0	1	1	0	0
Ibat.Brg_v3.01AG003390	657	0	4	0	0	0	0	0	0	0	0	0	0
Ibat.Brg_v3.01AG003400	831	0	0	0	1	0	0	2	0	0	0	0	0
Ibat.Brg_v3.01AG003410	921	1	0	0	0	0	0	0	0	0	0	0	0
Ibat.Brg_v3.01AG003420	486	2	4	1	2	0	0	0	0	0	0	0	0
Ibat.Brg_v3.01AG003430	594	0	0	0	0	0	0	0	0	0	0	0	0
Ibat.Brg_v3.01AG003440	735	0	0	0	0	0	0	0	0	0	0	0	0
Ibat.Brg_v3.01AG003450	246	0	0	0	0	0	0	0	0	0	0	0	0
Ibat.Brg_v3.01AG003460	471	0	0	0	0	0	0	0	0	0	0	0	0
Ibat.Brg_v3.01AG003470	1027	0	2	0	0	0	0	0	0	10	0	4	0
Ibat.Brg_v3.01AG003480	1326	0	0	0	0	0	0	0	0	0	0	0	0
Ibat.Brg_v3.01AG003490	1080	0	28	0	0	0	0	0	0	0	1	8	0
Ibat.Brg_v3.01AG003500	936	293	497	386	306	286	313	144	145	122	125	202	110
Ibat.Brg_v3.01AG003510	1113	6	8	10	8	8	1	0	2	0	0	4	0
Ibat.Brg_v3.01AG003520	1818	0	0	0	0	0	0	0	0	0	0	0	0
Ibat.Brg_v3.01AG003530	1318	26	32	18	17	21	14	13	0	0	3	8	6
Ibat.Brg_v3.01AG003540	2376	1576	1919	1748	1540	1970	1417	478	600	473	389	549	560
Ibat.Brg_v3.01AG003550	1534	539	666	539	579	523	466	261	268	196	212	337	203
Ibat.Brg_v3.01AG003560	765	9	5	2	32	37	31	32	15	11	17	43	12
Ibat.Brg_v3.01AG003570	1793	320	320	299	272	329	244	52	50	17	33	53	34
Ibat.Brg_v3.01AG003580	1485	0	0	0	2	0	0	0	0	0	0	0	0
Ibat.Brg_v3.01AG003590	2025	104	46	55	127	52	33	10	26	27	39	41	7
Ibat.Brg_v3.01AG003600	714	0	0	0	0	0	0	0	0	0	0	0	0
Ibat.Brg_v3.01AG003610	1191	0	0	0	0	0	0	0	0	0	0	0	0
Ibat.Brg_v3.01AG003620	1592	0	0	0	1	0	0	0	0	0	0	0	0
Ibat.Brg_v3.01AG003630	1328	31	15	21	23	22	25	2	3	0	0	4	4
Ibat.Brg_v3.01AG003640	897	16	10	14	16	13	15	17	6	0	6	8	2
Ibat.Brg_v3.01AG003650	1501	0	0	0	0	0	0	0	0	0	0	0	0
Ibat.Brg_v3.01AG003660	405	1	0	0	3	3	1	0	0	0	0	0	2
Ibat.Brg_v3.01AG003670	1746	0	0	0	0	0	0	0	0	0	0	0	0
Ibat.Brg_v3.01AG003680	2082	0	0	0	0	0	0	0	0	0	0	0	0
Ibat.Brg_v3.01AG003690	1827	0	0	0	0	0	0	0	0	0	0	0	0
Ibat.Brg_v3.01AG003700	1603	6	5	6	1	1	1	3	0	0	0	0	0
Ibat.Brg_v3.01AG003710	2228	354	443	441	409	482	319	112	165	80	105	171	104
Ibat.Brg_v3.01AG003720	636	0	0	0	0	0	0	0	0	0	0	0	1
Ibat.Brg_v3.01AG003730	910	151	156	179	129	131	127	87	74	60	71	85	33
Ibat.Brg_v3.01AG003740	918	2	5	2	21	37	21	29	13	9	16	38	9
Ibat.Brg_v3.01AG003750	1713	74	87	83	81	113	43	8	20	1	31	22	8
Ibat.Brg_v3.01AG003760	1494	0	0	0	0	0	0	0	0	0	0	0	0
Ibat.Brg_v3.01AG003770	456	0	0	0	0	1	0	0	1	0	0	0	0
Ibat.Brg_v3.01AG003780	1140	0	0	0	0	0	0	0	0	0	0	0	0
Ibat.Brg_v3.01AG003790	1801	2	0	2	0	0	0	0	0	0	0	0	0
Ibat.Brg_v3.01AG003800	552	0	0	0	0	0	0	0	0	0	0	0	0
Ibat.Brg_v3.01AG003810	927	0	0	0	0	0	0	0	0	0	0	0	0
Ibat.Brg_v3.01AG003820	660	0	0	0	0	0	0	0	0	0	0	0	0
Ibat.Brg_v3.01AG003830	2115	0	0	0	0	1	0	0	0	0	0	0	0
Ibat.Brg_v3.01AG003840	1781	0	0	0	0	0	0	0	0	0	0	0	0
Ibat.Brg_v3.01AG003850	2279	0	0	0	0	0	0	0	0	0	0	0	0
Ibat.Brg_v3.01AG003860	324	0	0	0	0	0	0	0	0	0	0	0	0
Ibat.Brg_v3.01AG003870	1130	31	15	21	6	10	13	35	6	10	16	23	9
Ibat.Brg_v3.01AG003890	3708	0	0	3	0	0	0	0	0	0	0	1	0
Ibat.Brg_v3.01AG003900	267	0	0	0	0	0	0	0	0	0	0	0	0
Ibat.Brg_v3.01AG003910	3720	1	9	5	7	12	2	4	0	8	6	2	3
Ibat.Brg_v3.01AG003920	2607	22	3	20	14	16	10	10	12	11	91	40	12
Ibat.Brg_v3.01AG003930	948	51	59	77	36	148	51	36	69	17	57	95	73
Ibat.Brg_v3.01AG003940	2503	0	0	0	0	0	0	0	0	0	6	2	0
Ibat.Brg_v3.01AG003950	1977	12	15	15	18	18	13	5	5	7	8	19	8
Ibat.Brg_v3.01AG003960	2558	89	75	181	87	47	39	73	58	52	37	54	36
Ibat.Brg_v3.01AG003970	1206	0	1	0	2	0	0	0	0	0	0	0	0
Ibat.Brg_v3.01AG003980	2345	5	12	1	28	46	33	11	69	9	2	14	6
Ibat.Brg_v3.01AG003990	4315	37	92	24	95	21	20	14	8	9	28	16	5
Ibat.Brg_v3.01AG004000	678	10	18	7	8	8	15	1	2	0	1	7	8
Ibat.Brg_v3.01AG004010	2508	12	65	16	16	24	15	22	15	10	13	23	20
Ibat.Brg_v3.01AG004020	696	0	0	0	0	0	0	0	0	0	0	0	0
Ibat.Brg_v3.01AG004040	702	0	0	0	0	0	0	0	0	0	2	0	0
Ibat.Brg_v3.01AG004050	2027	63	93	60	61	76	51	4	2	6	2	29	6
Ibat.Brg_v3.01AG004060	854	2	0	2	2	0	0	0	0	0	0	0	0
Ibat.Brg_v3.01AG004070	648	0	0	0	0	0	0	0	0	0	0	0	0
Ibat.Brg_v3.01AG004080	495	0	0	0	0	0	0	0	0	0	0	0	0
Ibat.Brg_v3.01AG004090	495	0	0	0	0	0	0	0	0	0	0	0	0
Ibat.Brg_v3.01AG004100	495	0	0	0	0	0	0	0	0	0	0	0	0
Ibat.Brg_v3.01AG004110	495	0	0	0	0	0	0	0	0	0	0	0	0
Ibat.Brg_v3.01AG004120	1168	0	0	0	0	0	0	0	0	2	0	1	0
Ibat.Brg_v3.01AG004130	2057	115	122	150	103	121	95	31	31	39	41	52	38
Ibat.Brg_v3.01AG004140	3876	35	42	33	15	29	20	2	2	0	0	3	2
Ibat.Brg_v3.01AG004150	267	0	0	0	0	0	0	0	0	0	0	0	0
Ibat.Brg_v3.01AG004160	3687	38	61	36	39	55	34	10	16	18	45	36	19
Ibat.Brg_v3.01AG004170	2607	85	14	45	15	12	24	186	110	136	131	279	177
Ibat.Brg_v3.01AG004180	522	79	128	97	83	133	64	52	55	33	45	50	42
Ibat.Brg_v3.01AG004190	2609	0	0	0	0	2	0	0	0	0	0	11	0
Ibat.Brg_v3.01AG004200	1897	117	109	105	82	103	75	64	46	37	46	41	31
Ibat.Brg_v3.01AG004210	1527	152	168	165	149	151	83	137	76	74	63	102	72
Ibat.Brg_v3.01AG004220	297	5	9	10	6	8	7	0	8	2	2	0	0
Ibat.Brg_v3.01AG004230	1875	55	71	70	35	141	38	20	24	12	30	97	39
Ibat.Brg_v3.01AG004240	5394	829	796	874	606	753	474	222	217	154	252	343	248
Ibat.Brg_v3.01AG004250	1349	8	15	12	7	11	8	2	2	3	5	6	2
Ibat.Brg_v3.01AG004260	2425	281	218	194	97	133	101	184	170	212	139	258	162
Ibat.Brg_v3.01AG004270	441	117	79	123	52	70	42	0	0	0	0	0	0
Ibat.Brg_v3.01AG004280	222	0	0	0	0	0	0	0	0	0	0	0	0
Ibat.Brg_v3.01AG004290	570	28	62	43	131	163	94	66	64	39	66	56	46
Ibat.Brg_v3.01AG004300	1972	259	258	261	217	169	157	49	66	55	20	37	31
Ibat.Brg_v3.01AG004310	3935	219	317	280	266	194	188	51	33	49	56	108	59
Ibat.Brg_v3.01AG004320	859	0	0	0	0	0	0	0	0	0	0	0	0
Ibat.Brg_v3.01AG004330	2476	261	208	239	248	207	224	211	187	206	225	301	204
Ibat.Brg_v3.01AG004340	4576	143	175	192	152	148	168	67	33	33	65	249	44
Ibat.Brg_v3.01AG004350	660	0	0	0	0	0	0	0	0	0	0	0	0
Ibat.Brg_v3.01AG004360	549	0	0	0	0	0	0	0	0	0	0	0	0
Ibat.Brg_v3.01AG004370	960	8	20	11	6	12	6	2	0	1	2	4	0
Ibat.Brg_v3.01AG004380	1452	0	4	4	0	0	0	0	0	0	0	0	0
Ibat.Brg_v3.01AG004390	2323	0	0	0	0	0	0	0	0	0	0	0	0
Ibat.Brg_v3.01AG004400	1675	17	15	14	18	37	27	96	73	96	53	120	79
Ibat.Brg_v3.01AG004420	6722	63	106	118	92	98	75	31	10	29	40	62	20
Ibat.Brg_v3.01AG004430	1997	0	0	0	0	0	0	0	0	0	0	0	0
Ibat.Brg_v3.01AG004440	468	0	0	0	0	0	0	6	0	2	1	2	1
Ibat.Brg_v3.01AG004450	777	0	2	0	0	0	0	0	0	1	0	0	0
Ibat.Brg_v3.01AG004460	402	0	0	0	0	0	0	0	5	1	3	8	4
Ibat.Brg_v3.01AG004470	2382	628	843	788	879	794	805	526	506	495	508	716	465
Ibat.Brg_v3.01AG004480	960	164	208	268	240	183	189	83	75	87	84	206	120
Ibat.Brg_v3.01AG004490	1465	25	18	9	77	32	56	25	17	18	6	9	8
Ibat.Brg_v3.01AG004500	1022	2	1	2	4	5	2	0	0	0	0	0	0
Ibat.Brg_v3.01AG004510	2544	26	37	17	22	22	21	48	28	30	50	62	50
Ibat.Brg_v3.01AG004530	1020	0	0	0	0	0	0	0	0	0	0	0	0
Ibat.Brg_v3.01AG004540	468	0	0	0	0	0	0	0	0	0	0	0	0
Ibat.Brg_v3.01AG004550	1115	4	3	0	10	3	2	5	11	5	8	9	12
Ibat.Brg_v3.01AG004560	6619	60	9	5	8	10	8	0	1	8	1	1	1
Ibat.Brg_v3.01AG004570	1659	0	0	0	0	0	0	0	0	0	0	0	0
Ibat.Brg_v3.01AG004580	468	0	0	0	0	0	0	0	0	1	1	0	0
Ibat.Brg_v3.01AG004590	942	0	0	0	0	0	0	0	0	1	0	0	0
Ibat.Brg_v3.01AG004610	399	0	0	0	0	0	0	0	0	0	0	0	0
Ibat.Brg_v3.01AG004620	2362	94	72	106	94	73	45	61	69	94	70	119	136
Ibat.Brg_v3.01AG004630	1117	5	6	3	4	7	2	18	9	1	5	8	1
Ibat.Brg_v3.01AG004640	1536	7	5	6	10	9	13	3	3	5	5	0	2
Ibat.Brg_v3.01AG004650	3066	10	13	10	13	10	9	1	0	2	4	1	2
Ibat.Brg_v3.01AG004660	2011	0	0	0	0	0	0	0	0	0	0	2	0
Ibat.Brg_v3.01AG004670	468	0	0	0	0	0	0	0	0	0	0	0	0
Ibat.Brg_v3.01AG004680	774	0	0	0	0	0	0	0	0	0	0	0	0
Ibat.Brg_v3.01AG004690	784	0	0	0	0	0	0	0	0	0	0	0	0
Ibat.Brg_v3.01AG004700	2239	219	266	75	234	70	177	105	114	89	104	192	99
Ibat.Brg_v3.01AG004710	234	0	0	0	0	0	0	0	0	0	0	0	0
Ibat.Brg_v3.01AG004720	1111	7	19	11	8	1	13	5	2	0	5	19	6
Ibat.Brg_v3.01AG004730	1706	0	1	1	1	5	2	1	1	2	0	0	1
Ibat.Brg_v3.01AG004740	978	0	1	0	1	0	2	0	0	0	0	0	0
Ibat.Brg_v3.01AG004750	363	0	0	0	0	0	0	0	0	0	0	0	0
Ibat.Brg_v3.01AG004760	1020	0	0	0	0	1	0	0	0	0	0	0	0
Ibat.Brg_v3.01AG004770	1101	0	0	0	0	0	0	0	0	0	0	0	0
Ibat.Brg_v3.01AG004780	1403	0	0	0	0	0	0	0	0	0	0	0	0
Ibat.Brg_v3.01AG004790	951	2	7	4	5	2	2	0	0	0	0	0	0
Ibat.Brg_v3.01AG004800	2545	17	31	15	11	23	16	20	26	28	34	43	44
Ibat.Brg_v3.01AG004820	1020	0	0	0	0	1	0	0	0	0	0	0	0
Ibat.Brg_v3.01AG004830	1101	0	0	0	0	0	0	0	0	0	0	0	0
Ibat.Brg_v3.01AG004840	1170	0	0	0	0	0	0	0	0	0	0	0	0
Ibat.Brg_v3.01AG004850	363	0	0	0	0	0	0	0	0	0	0	1	1
Ibat.Brg_v3.01AG004860	1020	0	0	0	0	0	0	0	0	0	0	0	0
Ibat.Brg_v3.01AG004870	1101	0	0	0	0	0	0	0	0	0	0	0	0
Ibat.Brg_v3.01AG004880	1170	0	0	0	0	0	0	0	0	0	0	0	0
Ibat.Brg_v3.01AG004890	633	0	0	0	0	0	0	0	0	0	0	0	0
Ibat.Brg_v3.01AG004900	1965	0	0	0	0	2	0	0	0	0	0	0	2
Ibat.Brg_v3.01AG004920	1451	0	0	0	0	0	0	0	0	0	0	0	0
Ibat.Brg_v3.01AG004930	985	0	0	0	0	0	0	0	0	0	0	0	0
Ibat.Brg_v3.01AG004940	1365	0	0	2	7	5	5	0	0	0	2	0	0
Ibat.Brg_v3.01AG004950	1002	0	0	0	1	1	2	0	0	0	0	0	0
Ibat.Brg_v3.01AG004960	900	0	0	0	0	0	0	0	0	0	0	0	0
Ibat.Brg_v3.01AG004970	1002	0	0	0	0	0	0	0	0	0	0	0	0
Ibat.Brg_v3.01AG004980	886	0	0	0	12	27	18	856	481	327	539	754	994
Ibat.Brg_v3.01AG004990	955	1109	973	969	1515	987	892	6	33	11	16	68	22
Ibat.Brg_v3.01AG005000	222	10	5	11	7	6	3	4	1	2	6	8	5
Ibat.Brg_v3.01AG005010	687	18	14	10	20	12	16	6	0	3	6	13	4
Ibat.Brg_v3.01AG005020	357	1	1	13	2	1	3	0	0	0	1	4	1
Ibat.Brg_v3.01AG005030	552	0	0	0	0	0	0	0	0	0	0	0	0
Ibat.Brg_v3.01AG005040	228	0	1	2	0	0	3	0	0	0	0	0	0
Ibat.Brg_v3.01AG005050	660	6113	6946	6832	8307	8391	7745	260	190	144	387	605	372
Ibat.Brg_v3.01AG005060	997	213	359	757	980	813	699	8	52	4	42	110	14
Ibat.Brg_v3.01AG005070	989	369	482	509	728	672	639	11	17	13	25	115	53
Ibat.Brg_v3.01AG005080	861	0	0	0	0	0	0	0	0	0	0	0	0
Ibat.Brg_v3.01AG005090	1036	376	798	646	1283	1127	777	57	24	7	82	91	36
Ibat.Brg_v3.01AG005100	2244	7	13	14	28	13	24	9	10	9	6	14	19
Ibat.Brg_v3.01AG005110	2181	71	34	68	71	81	65	63	27	12	26	52	31
Ibat.Brg_v3.01AG005120	2239	22	23	61	29	14	16	31	32	17	31	33	27
Ibat.Brg_v3.01AG005130	987	55	46	43	70	58	78	25	17	38	45	31	35
Ibat.Brg_v3.01AG005140	306	0	0	0	0	0	0	0	0	0	0	0	0
Ibat.Brg_v3.01AG005150	861	0	0	0	0	0	0	0	0	0	0	0	0
Ibat.Brg_v3.01AG005160	651	751	885	1338	2629	1490	1819	34	41	13	60	127	53
Ibat.Brg_v3.01AG005170	1036	10933	12721	11179	16525	15727	14716	604	512	568	1040	1795	1253
Ibat.Brg_v3.01AG005180	648	0	0	0	0	0	0	0	0	0	0	0	0
Ibat.Brg_v3.01AG005190	4155	15	23	27	47	40	40	13	23	9	23	67	20
Ibat.Brg_v3.01AG005200	2550	33	23	49	51	49	32	62	15	20	14	24	19
Ibat.Brg_v3.01AG005210	1302	214	271	233	201	219	155	86	79	85	89	194	77
Ibat.Brg_v3.01AG005220	2368	0	0	0	0	0	0	0	0	0	0	0	0
Ibat.Brg_v3.01AG005230	2047	0	0	0	0	1	0	0	0	0	0	0	0
Ibat.Brg_v3.01AG005240	1847	2	1	2	2	0	2	0	0	0	0	0	0
Ibat.Brg_v3.01AG005250	1923	0	0	0	0	0	0	0	0	0	0	0	0
Ibat.Brg_v3.01AG005260	1478	0	0	0	0	0	0	0	0	0	0	0	0
Ibat.Brg_v3.01AG005270	406	16	12	18	9	6	12	5	0	5	5	3	2
Ibat.Brg_v3.01AG005280	276	38	24	31	29	25	32	4	7	3	4	2	2
Ibat.Brg_v3.01AG005290	1440	588	675	664	637	627	518	46	52	32	60	71	52
Ibat.Brg_v3.01AG005300	1781	125	68	84	80	73	64	199	186	185	159	224	100
Ibat.Brg_v3.01AG005310	2301	14	23	25	103	116	138	950	901	621	994	1418	898
Ibat.Brg_v3.01AG005320	2716	861	901	1032	789	652	647	160	137	85	89	125	92
Ibat.Brg_v3.01AG005330	2058	0	0	0	0	0	0	0	0	0	0	0	0
Ibat.Brg_v3.01AG005340	2711	0	4	0	0	0	0	2	0	2	4	6	0
Ibat.Brg_v3.01AG005350	1725	0	0	0	0	0	0	0	0	0	0	0	0
Ibat.Brg_v3.01AG005360	603	0	0	0	0	0	0	0	0	0	0	0	0
Ibat.Brg_v3.01AG005370	372	0	0	1	0	0	0	0	0	0	0	0	0
Ibat.Brg_v3.01AG005380	2314	193	231	197	235	147	146	18	17	22	26	16	12
Ibat.Brg_v3.01AG005390	3477	117	102	124	123	152	121	51	39	38	54	84	52
Ibat.Brg_v3.01AG005400	1879	230	245	237	197	174	170	104	68	65	98	132	114
Ibat.Brg_v3.01AG005410	2756	370	262	223	255	218	189	43	51	69	99	138	74
Ibat.Brg_v3.01AG005420	1665	0	0	0	0	0	0	0	0	0	0	0	0
Ibat.Brg_v3.01AG005430	537	0	0	0	0	0	0	0	0	0	0	0	0
Ibat.Brg_v3.01AG005440	357	0	0	0	0	0	0	0	0	0	0	0	0
Ibat.Brg_v3.01AG005450	381	0	0	0	0	0	0	0	0	0	0	0	0
Ibat.Brg_v3.01AG005460	594	0	0	0	0	0	0	0	0	0	0	0	0
Ibat.Brg_v3.01AG005470	1926	1388	1590	1306	1019	1004	719	690	468	457	598	908	730
Ibat.Brg_v3.01AG005480	1194	0	0	0	0	0	0	0	0	0	0	0	0
Ibat.Brg_v3.01AG005490	1194	0	0	0	0	0	0	0	0	0	0	0	0
Ibat.Brg_v3.01AG005500	1053	0	0	0	0	0	0	0	0	0	0	0	0
Ibat.Brg_v3.01AG005510	1209	0	0	0	0	0	0	0	0	0	0	0	0
Ibat.Brg_v3.01AG005520	825	0	0	0	0	0	0	0	0	0	0	0	0
Ibat.Brg_v3.01AG005530	1026	1	1	0	0	0	0	0	0	0	0	0	0
Ibat.Brg_v3.01AG005540	2098	0	0	0	0	0	0	0	0	0	0	0	0
Ibat.Brg_v3.01AG005550	318	0	0	0	0	0	0	0	0	0	0	0	0
Ibat.Brg_v3.01AG005560	2580	0	0	0	0	0	0	0	0	0	0	0	0
Ibat.Brg_v3.01AG005570	2088	7	10	0	0	0	0	0	0	0	0	0	0
Ibat.Brg_v3.01AG005580	1316	1	4	3	0	2	0	4	12	5	4	21	4
Ibat.Brg_v3.01AG005600	492	0	0	0	0	0	0	0	0	0	0	0	0
Ibat.Brg_v3.01AG005610	1865	0	8	2	2	0	0	0	0	0	0	0	0
Ibat.Brg_v3.01AG005620	6027	12	6	13	9	21	6	27	0	8	5	5	3
Ibat.Brg_v3.01AG005630	912	0	0	0	0	0	0	0	0	0	0	0	0
Ibat.Brg_v3.01AG005640	1144	0	2	0	0	0	0	5	6	4	4	5	4
Ibat.Brg_v3.01AG005650	1712	0	1	4	10	1	2	0	3	0	4	4	4
Ibat.Brg_v3.01AG005660	1578	274	379	368	417	391	340	55	37	36	51	37	51
Ibat.Brg_v3.01AG005670	207	31	35	19	42	25	29	4	1	2	4	1	2
Ibat.Brg_v3.01AG005680	1214	1	0	0	3	1	0	0	7	2	5	0	2
Ibat.Brg_v3.01AG005690	333	0	0	0	0	0	0	0	1	0	0	0	0
Ibat.Brg_v3.01AG005700	2690	15	10	13	28	20	8	15	12	14	25	29	16
Ibat.Brg_v3.01AG005710	5944	4161	5577	4983	4165	4241	3870	1682	1547	1244	1715	2724	1651
Ibat.Brg_v3.01AG005720	1155	0	0	0	0	0	0	0	0	0	0	0	0
Ibat.Brg_v3.01AG005730	1557	184	197	146	162	156	90	17	39	41	61	54	32
Ibat.Brg_v3.01AG005740	351	22	18	12	17	17	24	2	1	8	1	6	6
Ibat.Brg_v3.01AG005750	348	10	13	6	9	9	7	5	4	5	3	21	11
Ibat.Brg_v3.01AG005760	3318	1219	1365	1199	1052	1338	1003	548	487	377	454	679	456
Ibat.Brg_v3.01AG005770	1041	256	216	259	238	191	206	27	27	14	18	36	38
Ibat.Brg_v3.01AG005780	3792	459	596	512	487	495	450	125	166	77	126	197	107
Ibat.Brg_v3.01AG005790	1095	117	161	162	163	146	123	99	75	59	72	109	81
Ibat.Brg_v3.01AG005800	997	6	8	12	17	16	8	10	10	2	8	10	8
Ibat.Brg_v3.01AG005810	1565	0	0	0	2	0	4	0	0	2	2	0	0
Ibat.Brg_v3.01AG005820	1842	2	0	1	2	0	0	0	0	0	0	1	0
Ibat.Brg_v3.01AG005830	3384	0	0	0	1	1	0	0	0	0	0	0	0
Ibat.Brg_v3.01AG005840	2083	0	0	2	0	4	0	0	0	0	0	0	0
Ibat.Brg_v3.01AG005860	528	0	0	0	0	0	0	0	0	0	0	0	0
Ibat.Brg_v3.01AG005870	666	0	0	0	0	0	0	0	0	0	0	0	0
Ibat.Brg_v3.01AG005880	393	0	0	0	1	1	0	0	0	0	0	0	0
Ibat.Brg_v3.01AG005890	573	0	0	0	0	0	0	0	0	0	0	0	0
Ibat.Brg_v3.01AG005900	2386	256	296	284	204	227	176	89	41	53	64	92	77
Ibat.Brg_v3.01AG005910	828	289	374	331	337	362	272	21	77	33	69	106	75
Ibat.Brg_v3.01AG005920	1789	227	236	205	176	190	175	120	84	87	140	176	189
Ibat.Brg_v3.01AG005930	1094	542	710	652	703	670	614	763	754	509	510	833	559
Ibat.Brg_v3.01AG005940	1530	0	0	0	0	0	0	0	0	0	0	0	0
Ibat.Brg_v3.01AG005950	2500	0	0	0	0	0	0	75	43	35	159	213	100
Ibat.Brg_v3.01AG005960	1576	0	0	0	0	0	0	124	95	82	211	363	138
Ibat.Brg_v3.01AG005970	2238	7	23	14	17	26	21	0	0	0	0	4	5
Ibat.Brg_v3.01AG005980	2018	71	65	82	56	68	47	17	21	16	23	44	19
Ibat.Brg_v3.01AG005990	3428	367	528	448	290	283	226	1963	1750	1584	1258	1621	1018
Ibat.Brg_v3.01AG006000	483	72	72	43	24	44	46	16	9	23	35	44	18
Ibat.Brg_v3.01AG006010	1446	18	20	22	9	20	11	98	76	75	116	160	105
Ibat.Brg_v3.01AG006020	612	6	6	0	0	0	1	0	0	0	0	0	0
Ibat.Brg_v3.01AG006030	1128	0	0	0	0	0	0	0	0	0	0	0	0
Ibat.Brg_v3.01AG006040	843	0	0	0	0	0	0	0	0	0	0	0	0
Ibat.Brg_v3.01AG006050	1034	0	1	0	0	0	1	0	0	0	0	0	0
Ibat.Brg_v3.01AG006060	2907	56	54	63	17	27	19	482	324	282	263	288	256
Ibat.Brg_v3.01AG006070	1767	0	0	0	0	0	0	0	0	0	0	1	0
Ibat.Brg_v3.01AG006080	3567	1909	2166	1972	2467	2321	2064	359	340	267	297	391	225
Ibat.Brg_v3.01AG006090	861	2	14	7	16	13	8	0	6	3	4	1	10
Ibat.Brg_v3.01AG006100	2197	208	368	340	508	413	273	287	344	366	262	341	199
Ibat.Brg_v3.01AG006110	1109	2	5	6	1	6	9	32	25	22	15	29	33
Ibat.Brg_v3.01AG006120	809	14	33	19	0	17	1	0	0	0	0	0	0
Ibat.Brg_v3.01AG006130	357	0	0	0	0	0	0	0	0	0	0	0	0
Ibat.Brg_v3.01AG006140	357	0	0	0	0	0	0	0	0	0	0	0	0
Ibat.Brg_v3.01AG006150	405	0	0	0	0	0	0	0	0	0	0	0	0
Ibat.Brg_v3.01AG006160	2326	1	0	0	0	0	0	0	0	0	0	0	0
Ibat.Brg_v3.01AG006170	330	0	0	0	0	0	0	0	0	0	0	0	0
Ibat.Brg_v3.01AG006180	297	0	0	0	0	0	0	0	0	0	0	0	0
Ibat.Brg_v3.01AG006190	768	2	1	6	8	1	2	0	0	0	0	2	0
Ibat.Brg_v3.01AG006200	459	8	5	12	11	21	7	0	0	0	0	0	0
Ibat.Brg_v3.01AG006210	297	0	0	0	0	0	0	0	0	0	0	0	0
Ibat.Brg_v3.01AG006220	768	0	1	2	1	1	1	0	0	0	0	0	0
Ibat.Brg_v3.01AG006230	459	0	1	0	0	1	0	0	0	0	0	0	0
Ibat.Brg_v3.01AG006240	2037	7	15	5	8	5	4	0	0	0	0	0	0
Ibat.Brg_v3.01AG006250	648	0	0	0	2	0	0	0	0	0	0	0	0
Ibat.Brg_v3.01AG006260	944	0	0	0	0	0	0	0	0	2	0	0	0
Ibat.Brg_v3.01AG006270	645	0	4	2	0	2	1	5	0	0	2	3	4
Ibat.Brg_v3.01AG006280	699	80	123	97	74	73	304	227	35	237	189	273	177
Ibat.Brg_v3.01AG006290	836	0	0	0	0	1	0	0	0	0	0	0	0
Ibat.Brg_v3.01AG006300	1620	3	3	67	3	7	3	4	0	0	2	10	2
Ibat.Brg_v3.01AG006310	237	0	0	1	0	0	0	0	0	0	0	0	0
Ibat.Brg_v3.01AG006320	547	0	0	1	0	4	0	0	0	0	2	0	0
Ibat.Brg_v3.01AG006330	1113	0	0	0	0	0	0	7	4	0	0	0	0
Ibat.Brg_v3.01AG006340	1338	0	0	0	0	0	0	0	0	0	0	0	0
Ibat.Brg_v3.01AG006350	723	0	0	0	1	0	0	0	0	0	0	0	0
Ibat.Brg_v3.01AG006360	1543	0	0	0	2	0	0	0	0	4	2	5	0
Ibat.Brg_v3.01AG006370	1812	0	0	0	0	0	0	0	0	0	0	0	0
Ibat.Brg_v3.01AG006380	1168	0	0	0	0	0	0	0	1	0	0	0	0
Ibat.Brg_v3.01AG006400	1002	39	56	46	41	44	61	25	26	16	18	30	13
Ibat.Brg_v3.01AG006410	786	0	2	0	2	0	0	0	0	0	0	0	0
Ibat.Brg_v3.01AG006420	891	3539	4350	3865	3467	3625	3122	73	39	19	12	55	29
Ibat.Brg_v3.01AG006430	994	2	3	6	0	3	4	0	1	0	2	0	0
Ibat.Brg_v3.01AG006440	2243	434	411	314	354	353	290	111	76	54	75	126	90
Ibat.Brg_v3.01AG006450	2514	0	0	0	2	2	0	0	2	0	0	0	0
Ibat.Brg_v3.01AG006460	2145	51	28	30	17	25	35	4	1	4	5	19	10
Ibat.Brg_v3.01AG006470	1176	2	7	7	7	13	4	14	12	47	18	84	13
Ibat.Brg_v3.01AG006480	2218	8	6	8	5	6	2	10	12	4	10	44	6
Ibat.Brg_v3.01AG006490	1271	0	0	2	0	0	2	0	2	4	0	4	2
Ibat.Brg_v3.01AG006500	237	0	0	0	0	0	0	0	0	0	0	0	0
Ibat.Brg_v3.01AG006510	5542	1936	2215	1877	1376	1378	1247	46	71	19	39	43	38
Ibat.Brg_v3.01AG006520	764	0	0	0	0	0	0	0	0	0	0	0	0
Ibat.Brg_v3.01AG006530	1340	8	15	16	6	7	6	0	0	0	0	0	0
Ibat.Brg_v3.01AG006540	1926	22	35	19	39	48	15	0	0	0	0	0	0
Ibat.Brg_v3.01AG006550	354	0	0	0	0	0	0	0	0	0	0	0	1
Ibat.Brg_v3.01AG006560	1506	364	341	354	363	362	302	39	31	23	43	52	21
Ibat.Brg_v3.01AG006570	1731	8	5	14	4	3	4	0	0	0	0	0	2
Ibat.Brg_v3.01AG006580	1989	38	92	108	23	34	21	43	2	9	29	43	20
Ibat.Brg_v3.01AG006590	4446	4	10	3	7	4	2	0	2	2	2	3	8
Ibat.Brg_v3.01AG006600	1017	0	0	6	0	0	0	0	14	0	0	0	0
Ibat.Brg_v3.01AG006610	2339	0	19	0	6	4	11	4	0	0	6	0	1
Ibat.Brg_v3.01AG006620	1510	0	0	1	0	2	0	0	0	0	0	0	0
Ibat.Brg_v3.01AG006630	2039	25	27	17	76	10	14	34	21	27	19	41	44
Ibat.Brg_v3.01AG006640	2286	0	0	0	0	0	0	0	4	2	0	4	6
Ibat.Brg_v3.01AG006650	377	11	12	16	19	119	9	13	2	2	12	14	6
Ibat.Brg_v3.01AG006660	456	0	0	0	0	0	0	0	0	0	0	0	0
Ibat.Brg_v3.01AG006670	1342	44	40	81	75	118	42	102	80	38	37	98	59
Ibat.Brg_v3.01AG006680	2042	25	45	21	20	28	27	1	8	4	2	14	7
Ibat.Brg_v3.01AG006690	408	2	6	11	10	3	2	2	10	2	0	0	3
Ibat.Brg_v3.01AG006700	600	0	0	0	0	0	0	0	0	0	0	0	0
Ibat.Brg_v3.01AG006710	1563	0	0	0	2	3	0	0	0	0	0	0	0
Ibat.Brg_v3.01AG006720	2349	0	2	8	2	3	3	0	0	1	0	1	0
Ibat.Brg_v3.01AG006730	612	0	0	0	0	0	0	0	0	0	0	0	0
Ibat.Brg_v3.01AG006740	612	0	0	0	0	0	0	0	0	0	0	0	0
Ibat.Brg_v3.01AG006750	1282	0	0	0	0	0	0	0	0	0	0	1	0
Ibat.Brg_v3.01AG006760	3516	0	0	0	0	0	0	0	0	0	0	0	0
Ibat.Brg_v3.01AG006770	549	0	0	0	1	0	0	0	0	0	0	1	0
Ibat.Brg_v3.01AG006780	3933	2	16	4	1	2	0	0	6	0	0	1	0
Ibat.Brg_v3.01AG006790	3033	0	0	0	0	0	0	0	0	0	0	0	0
Ibat.Brg_v3.01AG006800	612	0	0	0	0	0	0	0	0	0	0	0	0
Ibat.Brg_v3.01AG006810	399	0	0	0	0	0	0	2	0	0	0	0	0
Ibat.Brg_v3.01AG006820	243	0	0	0	0	0	0	0	0	0	0	0	0
Ibat.Brg_v3.01AG006830	1334	0	0	0	0	0	0	0	0	0	0	4	0
Ibat.Brg_v3.01AG006840	1230	0	0	0	6	2	2	0	0	1	0	0	1
Ibat.Brg_v3.01AG006850	2268	21	52	28	12	38	22	10	13	13	6	4	10
Ibat.Brg_v3.01AG006860	486	0	0	0	0	0	0	0	0	0	0	0	0
Ibat.Brg_v3.01AG006870	834	0	0	0	0	0	0	0	0	0	0	0	0
Ibat.Brg_v3.01AG006880	1473	0	0	0	0	0	0	0	0	0	0	0	0
Ibat.Brg_v3.01AG006900	1956	0	0	0	0	0	0	0	0	0	0	0	0
Ibat.Brg_v3.01AG006910	1884	0	0	0	0	0	0	0	0	0	0	0	0
Ibat.Brg_v3.01AG006920	567	0	1	0	0	0	0	0	0	0	0	0	0
Ibat.Brg_v3.01AG006930	852	0	0	0	0	0	0	0	0	0	0	0	0
Ibat.Brg_v3.01AG006940	1971	0	6	2	2	3	0	1	2	0	0	0	0
Ibat.Brg_v3.01AG006950	3660	1	0	0	0	0	0	0	0	0	0	0	0
Ibat.Brg_v3.01AG006960	324	0	0	0	0	0	0	0	0	0	0	0	0
Ibat.Brg_v3.01AG006970	1968	0	0	0	0	0	0	0	0	0	0	0	0
Ibat.Brg_v3.01AG006980	1425	0	0	0	0	0	0	0	0	0	0	0	0
Ibat.Brg_v3.01AG006990	4481	3	8	4	3	1	7	43	23	24	11	17	7
Ibat.Brg_v3.01AG007000	324	0	0	0	0	0	0	0	0	0	0	0	0
Ibat.Brg_v3.01AG007010	1616	0	0	0	0	0	0	0	0	0	0	0	0
Ibat.Brg_v3.01AG007020	1659	0	0	0	0	0	0	0	0	0	0	0	0
Ibat.Brg_v3.01AG007030	255	0	0	0	0	0	0	0	0	0	0	0	0
Ibat.Brg_v3.01AG007040	2808	0	0	0	0	0	0	5	0	2	0	1	0
Ibat.Brg_v3.01AG007050	1833	0	0	0	0	0	0	0	0	0	0	0	0
Ibat.Brg_v3.01AG007070	1885	0	4	1	2	0	2	7	7	11	13	6	3
Ibat.Brg_v3.01AG007080	2863	0	2	0	2	2	0	0	0	0	0	0	1
Ibat.Brg_v3.01AG007090	2435	0	0	0	0	0	0	0	0	0	0	0	0
Ibat.Brg_v3.01AG007100	477	0	0	0	0	0	0	0	0	0	0	0	0
Ibat.Brg_v3.01AG007110	1839	0	1	1	0	0	0	0	0	0	0	0	0
Ibat.Brg_v3.01AG007120	324	0	0	0	0	0	0	0	0	0	0	0	0
Ibat.Brg_v3.01AG007130	2231	1	2	3	0	0	0	0	3	3	4	4	2
Ibat.Brg_v3.01AG007140	3458	10	10	12	10	13	15	69	50	48	40	102	80
Ibat.Brg_v3.01AG007150	708	6	21	7	2	2	6	0	0	0	0	0	0
Ibat.Brg_v3.01AG007160	1977	4	9	13	2	6	4	85	47	43	73	88	39
Ibat.Brg_v3.01AG007170	2856	1129	1274	1192	1131	1082	857	675	909	511	690	978	612
Ibat.Brg_v3.01AG007180	1461	252	355	263	281	240	199	244	209	215	234	282	183
Ibat.Brg_v3.01AG007190	956	0	1	2	1	0	0	0	0	0	0	1	0
Ibat.Brg_v3.01AG007200	1959	12	19	26	16	14	9	16	14	14	14	29	15
Ibat.Brg_v3.01AG007210	861	975	1111	940	880	841	741	259	236	187	305	554	355
Ibat.Brg_v3.01AG007220	1074	433	659	542	576	529	397	104	65	85	194	276	157
Ibat.Brg_v3.01AG007230	3383	658	742	786	741	754	731	281	228	261	215	393	215
Ibat.Brg_v3.01AG007240	666	0	0	0	0	0	0	0	0	0	0	18	1
Ibat.Brg_v3.01AG007250	1512	48	88	120	72	61	74	82	76	49	53	97	57
Ibat.Brg_v3.01AG007260	2125	102	109	98	94	124	90	2	2	0	0	4	4
Ibat.Brg_v3.01AG007270	676	165	278	220	211	222	169	1019	837	819	1092	1822	1015
Ibat.Brg_v3.01AG007280	1693	67	135	131	214	216	120	396	326	361	248	394	263
Ibat.Brg_v3.01AG007290	4817	15	16	27	25	34	22	275	245	189	270	292	246
Ibat.Brg_v3.01AG007300	360	18	23	26	34	6	30	14	23	16	11	35	34
Ibat.Brg_v3.01AG007310	1779	9	12	2	5	8	8	25	8	18	30	26	8
Ibat.Brg_v3.01AG007320	1194	122	102	81	80	61	90	49	50	45	64	83	66
Ibat.Brg_v3.01AG007330	453	1	0	0	0	3	0	0	0	2	3	2	0
Ibat.Brg_v3.01AG007340	2445	0	0	0	0	0	0	0	0	0	2	0	0
Ibat.Brg_v3.01AG007350	2322	0	0	0	0	0	0	0	2	2	0	6	0
Ibat.Brg_v3.01AG007360	2840	0	0	2	0	2	6	70	56	76	47	73	67
Ibat.Brg_v3.01AG007370	2547	8	11	10	27	10	28	28	21	8	13	30	38
Ibat.Brg_v3.01AG007380	1578	0	7	1	2	0	1	5	0	2	0	4	1
Ibat.Brg_v3.01AG007390	777	6	7	7	8	8	3	4	7	10	18	11	2
Ibat.Brg_v3.01AG007400	1395	12	12	11	14	3	10	11	2	1	4	5	1
Ibat.Brg_v3.01AG007410	690	7	0	7	15	17	19	0	6	0	4	0	1
Ibat.Brg_v3.01AG007430	4728	2	5	3	2	6	6	2	1	0	2	1	2
Ibat.Brg_v3.01AG007440	1142	1	0	4	0	2	0	71	52	66	98	125	77
Ibat.Brg_v3.01AG007450	963	0	0	0	0	0	0	0	0	0	6	2	0
Ibat.Brg_v3.01AG007460	1615	0	0	0	0	0	0	708	649	534	883	1286	774
Ibat.Brg_v3.01AG007470	369	0	0	0	0	0	0	0	0	0	0	0	0
Ibat.Brg_v3.01AG007480	324	0	0	0	0	0	0	0	0	0	0	0	0
Ibat.Brg_v3.01AG007490	1710	0	0	0	0	0	0	0	0	0	0	0	0
Ibat.Brg_v3.01AG007500	1242	0	0	0	0	0	0	4	12	5	14	36	6
Ibat.Brg_v3.01AG007510	1404	129	145	172	149	137	114	45	46	45	64	119	74
Ibat.Brg_v3.01AG007520	2729	11	11	22	8	22	6	6	14	4	6	8	4
Ibat.Brg_v3.01AG007530	1847	41	69	54	104	56	78	22	22	27	61	57	38
Ibat.Brg_v3.01AG007540	3928	201	213	218	171	161	115	80	45	35	67	128	74
Ibat.Brg_v3.01AG007550	474	2	0	0	0	0	0	3	5	4	7	9	1
Ibat.Brg_v3.01AG007560	315	0	0	0	0	0	0	0	0	0	0	0	0
Ibat.Brg_v3.01AG007570	1326	4	8	6	12	11	8	118	84	106	73	115	102
Ibat.Brg_v3.01AG007580	1729	7	21	8	40	31	8	38	33	24	23	15	14
Ibat.Brg_v3.01AG007590	767	0	0	0	0	0	0	0	0	0	0	0	0
Ibat.Brg_v3.01AG007600	1466	0	0	0	0	0	0	0	0	0	0	0	0
Ibat.Brg_v3.01AG007610	1865	595	772	740	452	412	426	778	665	615	537	829	556
Ibat.Brg_v3.01AG007620	428	0	0	0	0	0	0	0	0	0	0	0	0
Ibat.Brg_v3.01AG007630	285	0	0	0	0	0	0	0	0	0	0	0	0
Ibat.Brg_v3.01AG007640	1581	0	0	0	0	0	0	0	0	0	0	0	0
Ibat.Brg_v3.01AG007650	2010	5	13	8	8	5	6	1	1	1	0	9	5
Ibat.Brg_v3.01AG007660	2910	486	538	478	636	570	557	429	401	331	304	435	275
Ibat.Brg_v3.01AG007670	1452	0	0	0	0	0	0	0	0	0	0	0	0
Ibat.Brg_v3.01AG007680	450	0	0	0	0	0	0	0	0	0	0	0	0
Ibat.Brg_v3.01AG007690	1566	1	0	4	0	2	2	0	0	0	0	0	0
Ibat.Brg_v3.01AG007700	1330	20	30	17	22	27	23	0	0	4	2	3	0
Ibat.Brg_v3.01AG007710	474	0	0	0	0	0	0	0	0	0	0	0	0
Ibat.Brg_v3.01AG007720	474	0	0	0	0	0	0	0	0	0	0	0	0
Ibat.Brg_v3.01AG007730	474	0	0	0	0	0	0	0	0	0	0	0	0
Ibat.Brg_v3.01AG007740	474	0	0	0	0	0	0	0	0	0	0	0	0
Ibat.Brg_v3.01AG007750	1038	2	0	2	0	0	0	0	0	0	0	0	0
Ibat.Brg_v3.01AG007760	933	0	0	0	1	0	0	0	0	0	0	0	0
Ibat.Brg_v3.01AG007770	1582	5	5	3	3	2	0	0	0	2	4	0	0
Ibat.Brg_v3.01AG007780	474	0	0	0	0	0	0	0	0	0	0	0	0
Ibat.Brg_v3.01AG007790	252	0	0	0	0	0	0	0	0	0	0	0	0
Ibat.Brg_v3.01AG007810	1113	0	0	0	0	0	0	0	0	0	0	0	0
Ibat.Brg_v3.01AG007820	1035	11	12	20	8	4	8	0	0	0	0	0	2
Ibat.Brg_v3.01AG007830	1743	18	13	22	14	21	24	0	5	10	11	58	85
Ibat.Brg_v3.01AG007840	2124	3	1	0	2	5	9	2	0	0	0	3	0
Ibat.Brg_v3.01AG007850	318	0	1	0	0	1	0	0	0	0	0	0	0
Ibat.Brg_v3.01AG007860	213	0	0	0	0	0	0	0	0	0	0	0	0
Ibat.Brg_v3.01AG007870	1509	0	0	0	0	0	0	0	0	0	0	0	0
Ibat.Brg_v3.01AG007880	936	0	0	0	0	0	0	0	0	0	0	0	0
Ibat.Brg_v3.01AG007890	1694	0	0	6	0	0	0	0	0	0	0	0	2
Ibat.Brg_v3.01AG007900	603	0	0	0	0	0	0	0	0	0	0	0	0
Ibat.Brg_v3.01AG007910	5034	16	0	0	12	0	0	0	34	0	0	0	0
Ibat.Brg_v3.01AG007920	1041	0	0	0	0	0	0	0	0	0	0	0	0
Ibat.Brg_v3.01AG007930	1548	0	0	0	0	0	0	0	0	0	0	0	0
Ibat.Brg_v3.01AG007940	1626	0	2	0	0	0	0	0	0	0	0	1	0
Ibat.Brg_v3.01AG007950	4637	70	79	5	7	4	6	1	14	0	28	29	4
Ibat.Brg_v3.01AG007960	1378	0	0	3	1	0	0	0	0	0	0	0	0
Ibat.Brg_v3.01AG007970	2280	0	6	4	8	9	8	2	16	8	6	0	0
Ibat.Brg_v3.01AG007980	4146	14	40	38	22	20	23	16	10	16	24	22	14
Ibat.Brg_v3.01AG007990	2261	26	74	45	31	54	27	2	7	10	50	16	6
Ibat.Brg_v3.01AG008000	1563	0	0	0	0	0	0	0	0	0	0	0	0
Ibat.Brg_v3.01AG008010	1101	1	0	1	0	0	3	0	0	0	3	0	0
Ibat.Brg_v3.01AG008020	2938	0	1	0	2	0	0	0	0	0	1	0	0
Ibat.Brg_v3.01AG008030	270	0	0	0	0	0	0	0	0	0	0	0	0
Ibat.Brg_v3.01AG008040	876	0	0	0	0	0	0	0	0	0	0	0	0
Ibat.Brg_v3.01AG008050	426	0	0	0	0	0	0	0	0	0	0	0	0
Ibat.Brg_v3.01AG008060	210	0	0	0	0	0	0	0	0	0	0	0	0
Ibat.Brg_v3.01AG008070	1362	0	0	0	0	0	0	0	0	0	0	1	0
Ibat.Brg_v3.01AG008080	1074	3	2	2	0	2	0	0	0	0	0	0	0
Ibat.Brg_v3.01AG008090	2337	0	0	7	0	0	6	0	0	0	0	12	0
Ibat.Brg_v3.01AG008100	2275	175	222	267	178	176	201	54	35	33	49	69	45
Ibat.Brg_v3.01AG008110	1288	22	14	48	31	20	19	4	6	2	12	11	21
Ibat.Brg_v3.01AG008120	474	0	0	0	0	0	0	0	0	0	0	0	0
Ibat.Brg_v3.01AG008130	1811	182	170	151	146	120	126	51	53	53	65	108	39
Ibat.Brg_v3.01AG008140	3398	53	70	72	39	29	49	29	6	8	9	36	10
Ibat.Brg_v3.01AG008150	5034	693	924	887	644	636	601	275	219	238	245	349	230
Ibat.Brg_v3.01AG008160	1190	0	0	0	0	0	0	5	2	2	11	5	2
Ibat.Brg_v3.01AG008170	1709	0	0	0	0	1	0	11	17	12	13	25	23
Ibat.Brg_v3.01AG008180	414	0	0	0	0	0	0	0	0	0	0	0	0
Ibat.Brg_v3.01AG008190	306	0	0	0	0	0	0	0	0	0	0	0	0
Ibat.Brg_v3.01AG008200	285	0	0	0	0	0	0	0	0	0	0	0	0
Ibat.Brg_v3.01AG008230	285	0	0	0	0	0	0	0	0	0	0	0	0
Ibat.Brg_v3.01AG008250	2185	311	436	353	354	327	266	268	219	155	191	247	153
Ibat.Brg_v3.01AG008260	2415	90	133	127	138	90	77	36	30	23	53	85	37
Ibat.Brg_v3.01AG008270	1196	160	247	206	96	153	62	59	75	90	74	104	38
Ibat.Brg_v3.01AG008280	1781	2	0	0	8	4	4	2	2	2	4	3	6
Ibat.Brg_v3.01AG008290	1016	0	0	0	0	2	0	2	2	0	0	1	4
Ibat.Brg_v3.01AG008300	1071	5	0	1	2	1	0	4	0	0	2	31	0
Ibat.Brg_v3.01AG008310	1444	0	0	0	0	0	0	33	28	18	18	14	16
Ibat.Brg_v3.01AG008320	504	0	0	0	0	0	0	0	0	0	0	0	0
Ibat.Brg_v3.01AG008330	2280	130	145	170	112	122	97	50	26	29	44	80	53
Ibat.Brg_v3.01AG008340	2704	34	161	60	56	47	21	43	41	32	28	33	28
Ibat.Brg_v3.01AG008350	4194	409	472	347	279	226	192	86	39	42	62	86	49
Ibat.Brg_v3.01AG008360	1285	0	0	0	0	0	0	0	0	0	0	0	0
Ibat.Brg_v3.01AG008370	1762	267	334	305	328	260	253	118	79	53	141	207	85
Ibat.Brg_v3.01AG008380	2894	477	627	493	505	544	436	72	113	30	106	155	98
Ibat.Brg_v3.01AG008400	1044	192	211	208	199	175	177	110	125	88	91	164	107
Ibat.Brg_v3.01AG008410	1176	28	33	25	26	10	2	68	108	67	141	166	127
Ibat.Brg_v3.01AG008420	1705	17	18	12	21	13	27	46	40	20	50	68	64
Ibat.Brg_v3.01AG008430	2067	0	0	0	0	0	0	0	0	0	0	0	0
Ibat.Brg_v3.01AG008440	1856	12	4	7	14	6	10	29	29	20	45	34	34
Ibat.Brg_v3.01AG008450	1426	3	9	0	1	3	6	3	2	8	0	6	4
Ibat.Brg_v3.01AG008470	453	39	38	38	16	30	26	7	5	10	14	33	30
Ibat.Brg_v3.01AG008480	201	0	0	0	0	0	0	0	0	0	0	0	0
Ibat.Brg_v3.01AG008490	352	0	0	0	0	0	0	0	0	0	0	0	0
Ibat.Brg_v3.01AG008500	741	0	0	0	0	0	0	0	0	0	0	0	0
Ibat.Brg_v3.01AG008510	279	0	0	0	0	0	0	0	0	0	0	0	0
Ibat.Brg_v3.01AG008520	900	0	0	0	0	0	0	0	0	0	0	0	0
Ibat.Brg_v3.01AG008530	741	0	0	0	0	0	0	0	0	0	0	0	0
Ibat.Brg_v3.01AG008540	1038	0	0	0	0	0	0	0	0	0	0	0	0
Ibat.Brg_v3.01AG008550	288	0	0	0	0	0	0	0	0	0	0	0	0
Ibat.Brg_v3.01AG008560	801	0	0	0	0	0	0	0	0	0	0	0	0
Ibat.Brg_v3.01AG008570	1705	0	0	0	0	0	0	0	0	0	0	0	0
Ibat.Brg_v3.01AG008580	1239	0	0	0	0	0	0	0	0	0	0	0	0
Ibat.Brg_v3.01AG008590	1530	1	0	1	79	77	72	4	1	0	6	1	5
Ibat.Brg_v3.01AG008600	1472	0	0	0	170	121	183	68	74	16	18	66	43
Ibat.Brg_v3.01AG008610	2223	0	0	0	0	0	0	0	0	0	0	0	0
Ibat.Brg_v3.01AG008620	2952	1	2	0	2	6	10	2	0	0	4	0	0
Ibat.Brg_v3.01AG008630	2140	664	740	564	562	609	505	162	199	144	230	315	189
Ibat.Brg_v3.01AG008640	234	0	0	0	0	0	0	0	0	0	0	0	0
Ibat.Brg_v3.01AG008650	912	0	0	0	0	0	0	0	0	0	0	0	0
Ibat.Brg_v3.01AG008660	2333	5	8	2	3	0	5	0	0	2	0	0	0
Ibat.Brg_v3.01AG008670	174	0	1	0	0	0	0	0	0	1	0	2	0
Ibat.Brg_v3.01AG008680	237	0	0	0	0	0	0	0	0	0	0	0	0
Ibat.Brg_v3.01AG008690	2885	0	0	0	0	0	0	0	0	0	0	0	0
Ibat.Brg_v3.01AG008700	4287	12	9	2	2	4	5	0	0	0	0	0	0
Ibat.Brg_v3.01AG008710	255	0	0	0	0	6	0	0	0	0	0	0	0
Ibat.Brg_v3.01AG008720	801	35	37	39	65	79	93	17	10	18	7	9	9
Ibat.Brg_v3.01AG008730	1539	21	19	20	23	34	19	6	7	5	3	1	3
Ibat.Brg_v3.01AG008740	1221	0	0	0	0	0	2	14	21	26	38	36	35
Ibat.Brg_v3.01AG008750	237	0	0	0	1	2	1	0	0	0	0	1	0
Ibat.Brg_v3.01AG008760	1532	0	3	1	3	0	3	0	0	0	0	0	0
Ibat.Brg_v3.01AG008770	3239	91	92	120	72	114	68	20	40	22	42	52	30
Ibat.Brg_v3.01AG008780	2361	5	5	2	8	5	4	0	0	0	0	0	0
Ibat.Brg_v3.01AG008790	2241	26	9	14	4	37	7	0	0	0	0	0	0
Ibat.Brg_v3.01AG008800	1224	0	0	0	0	0	0	0	0	0	0	0	0
Ibat.Brg_v3.01AG008810	1186	0	0	0	0	0	0	0	0	0	0	0	0
Ibat.Brg_v3.01AG008820	2834	73	81	124	47	160	115	18	17	9	26	28	59
Ibat.Brg_v3.01AG008830	1272	0	0	0	0	0	0	0	0	0	0	0	0
Ibat.Brg_v3.01AG008840	588	0	0	0	0	0	0	0	0	0	0	0	0
Ibat.Brg_v3.01AG008850	891	0	0	0	0	0	0	0	0	0	0	0	0
Ibat.Brg_v3.01AG008860	411	0	0	0	0	0	0	0	0	0	0	0	0
Ibat.Brg_v3.01AG008870	2211	0	0	0	0	0	0	0	0	0	0	0	0
Ibat.Brg_v3.01AG008880	1143	0	0	0	0	0	0	0	0	0	0	0	0
Ibat.Brg_v3.01AG008890	1214	0	0	0	8	13	8	0	2	1	0	1	0
Ibat.Brg_v3.01AG008900	1206	0	0	0	15	18	12	4	7	23	8	8	5
Ibat.Brg_v3.01AG008910	2235	0	0	0	0	0	0	0	0	0	0	0	0
Ibat.Brg_v3.01AG008920	1403	0	0	0	572	497	204	28	10	20	0	22	4
Ibat.Brg_v3.01AG008930	990	0	0	0	0	0	0	0	0	0	0	0	0
Ibat.Brg_v3.01AG008940	1224	0	0	0	0	0	0	0	0	0	0	0	0
Ibat.Brg_v3.01AG008950	1505	0	0	0	0	0	0	0	0	0	0	0	0
Ibat.Brg_v3.01AG008960	600	0	0	0	0	0	0	0	0	0	0	0	0
Ibat.Brg_v3.01AG008970	348	0	0	0	0	0	0	0	0	0	2	0	1
Ibat.Brg_v3.01AG008980	474	266	316	271	219	259	182	151	182	120	166	215	117
Ibat.Brg_v3.01AG008990	855	0	0	0	0	0	0	0	0	1	0	1	2
Ibat.Brg_v3.01AG009020	342	13	28	10	19	20	10	14	7	21	18	14	20
Ibat.Brg_v3.01AG009030	1720	420	487	410	316	360	317	210	184	149	156	279	152
Ibat.Brg_v3.01AG009040	282	0	0	1	0	0	1	1	0	0	1	2	0
Ibat.Brg_v3.01AG009050	300	0	0	0	0	0	0	0	0	0	0	0	0
Ibat.Brg_v3.01AG009060	348	2	0	0	1	0	0	0	0	0	0	0	0
Ibat.Brg_v3.01AG009070	576	0	0	0	0	0	0	0	0	0	0	0	0
Ibat.Brg_v3.01AG009080	273	0	0	0	0	0	0	0	0	0	0	0	0
Ibat.Brg_v3.01AG009090	2718	56	69	69	76	60	19	11	12	14	12	34	23
Ibat.Brg_v3.01AG009100	315	0	0	0	0	0	0	0	0	0	0	0	0
Ibat.Brg_v3.01AG009110	612	0	0	0	0	0	0	0	0	0	0	0	0
Ibat.Brg_v3.01AG009120	444	0	0	0	0	0	0	0	0	0	0	0	0
Ibat.Brg_v3.01AG009130	3588	0	0	0	0	0	0	0	0	0	0	0	0
Ibat.Brg_v3.01AG009140	282	0	0	0	0	0	1	0	0	0	0	0	0
Ibat.Brg_v3.01AG009150	954	1	0	1	1	0	2	1	0	0	0	0	0
Ibat.Brg_v3.01AG009160	648	0	0	0	0	0	0	0	0	0	0	0	0
Ibat.Brg_v3.01AG009180	1261	7	2	3	7	8	14	0	3	5	0	2	3
Ibat.Brg_v3.01AG009190	432	0	0	0	0	0	0	0	0	0	0	0	0
Ibat.Brg_v3.01AG009200	495	0	0	0	0	0	0	0	0	0	0	0	0
Ibat.Brg_v3.01AG009210	2164	19	6	6	9	3	2	6	4	1	4	8	0
Ibat.Brg_v3.01AG009220	582	2	1	2	18	3	1	3	5	0	4	3	0
Ibat.Brg_v3.01AG009230	582	2	0	1	2	0	1	0	0	0	1	0	0
Ibat.Brg_v3.01AG009240	3409	0	0	0	0	2	0	0	0	1	2	0	0
Ibat.Brg_v3.01AG009260	872	0	0	1	1	1	0	2	2	2	1	7	3
Ibat.Brg_v3.01AG009270	258	0	0	0	0	0	0	0	0	0	0	0	0
Ibat.Brg_v3.01AG009280	2017	6	18	28	12	8	7	12	4	4	4	3	0
Ibat.Brg_v3.01AG009290	504	3	10	1	24	1	26	0	2	2	1	4	0
Ibat.Brg_v3.01AG009300	222	0	0	0	0	0	1	0	0	0	0	0	0
Ibat.Brg_v3.01AG009310	297	1	0	0	0	0	0	0	0	0	0	0	0
Ibat.Brg_v3.01AG009320	1350	0	2	0	3	2	0	10	19	14	8	16	11
Ibat.Brg_v3.01AG009330	1299	0	0	0	0	0	0	2	6	12	26	26	17
Ibat.Brg_v3.01AG009350	460	0	2	0	1	0	1	0	0	2	0	0	0
Ibat.Brg_v3.01AG009370	926	1	0	0	0	5	0	0	0	2	2	0	1
Ibat.Brg_v3.01AG009380	1718	101	133	122	193	163	135	147	149	114	127	170	136
Ibat.Brg_v3.01AG009390	531	406	482	433	387	442	386	122	87	94	128	161	173
Ibat.Brg_v3.01AG009400	417	60	48	27	24	34	17	11	13	42	18	29	14
Ibat.Brg_v3.01AG009410	1161	0	0	0	0	0	0	0	0	0	0	0	0
Ibat.Brg_v3.01AG009420	3366	384	555	523	537	412	402	176	160	174	276	253	271
Ibat.Brg_v3.01AG009430	1851	304	393	327	414	443	336	124	102	119	120	206	122
Ibat.Brg_v3.01AG009440	477	0	0	0	0	0	0	0	0	0	0	0	0
Ibat.Brg_v3.01AG009450	294	0	1	0	0	0	1	0	0	0	0	0	0
Ibat.Brg_v3.01AG009470	2410	0	3	5	1	2	2	3	1	0	0	0	0
Ibat.Brg_v3.01AG009480	2570	2	3	1	1	0	2	3	0	0	2	7	0
Ibat.Brg_v3.01AG009490	4499	107	95	86	100	101	68	46	28	24	18	70	24
Ibat.Brg_v3.01AG009500	2022	10	7	10	8	6	4	0	0	2	1	7	7
Ibat.Brg_v3.01AG009510	264	0	0	0	0	1	0	0	0	0	0	0	0
Ibat.Brg_v3.01AG009520	2692	364	382	423	351	295	302	98	82	94	85	75	78
Ibat.Brg_v3.01AG009530	333	0	0	0	0	0	0	0	0	0	0	0	0
Ibat.Brg_v3.01AG009540	692	0	2	2	4	1	1	5	11	0	0	2	0
Ibat.Brg_v3.01AG009550	2707	192	208	228	114	82	107	0	6	4	0	2	0
Ibat.Brg_v3.01AG009560	1656	32	58	47	27	22	20	0	0	0	0	0	0
Ibat.Brg_v3.01AG009570	1083	0	0	0	0	0	0	0	0	0	0	0	0
Ibat.Brg_v3.01AG009580	2423	23	64	41	34	48	40	28	19	4	36	39	25
Ibat.Brg_v3.01AG009590	243	0	0	0	0	0	0	0	0	0	0	0	0
Ibat.Brg_v3.01AG009600	612	4	4	2	3	0	1	0	0	0	4	11	8
Ibat.Brg_v3.01AG009610	1377	15	2	14	9	15	4	3	0	6	10	22	9
Ibat.Brg_v3.01AG009620	1493	28	33	30	27	29	20	2	2	0	6	6	7
Ibat.Brg_v3.01AG009630	3101	2	0	2	7	10	0	6	2	16	8	4	1
Ibat.Brg_v3.01AG009640	1740	0	0	0	0	0	0	0	0	0	0	0	0
Ibat.Brg_v3.01AG009650	978	0	0	0	0	0	0	0	0	0	0	0	0
Ibat.Brg_v3.01AG009660	1179	0	1	0	0	0	0	0	0	0	1	0	1
Ibat.Brg_v3.01AG009670	336	0	0	0	0	0	0	0	0	0	0	7	0
Ibat.Brg_v3.01AG009680	998	0	0	0	0	2	0	0	0	0	0	0	0
Ibat.Brg_v3.01AG009690	1095	0	0	0	0	0	0	0	0	0	0	0	0
Ibat.Brg_v3.01AG009700	1545	0	0	0	0	0	0	0	0	0	0	0	0
Ibat.Brg_v3.01AG009710	234	0	0	0	0	0	0	0	0	0	0	0	0
Ibat.Brg_v3.01AG009720	1788	0	0	0	0	0	0	0	0	0	0	0	0
Ibat.Brg_v3.01AG009730	306	0	0	0	0	0	0	0	0	0	0	0	0
Ibat.Brg_v3.01AG009740	1773	0	0	0	0	0	0	0	0	0	0	0	0
Ibat.Brg_v3.01AG009750	1542	0	0	0	0	0	0	0	0	0	0	0	0
Ibat.Brg_v3.01AG009770	1551	0	0	0	0	0	0	0	0	0	0	0	0
Ibat.Brg_v3.01AG009780	1035	15	17	12	5	22	15	8	4	2	14	13	9
Ibat.Brg_v3.01AG009790	1837	0	0	0	0	0	0	4	2	0	2	3	0
Ibat.Brg_v3.01AG009800	1086	2	4	3	2	1	3	2	0	1	1	1	0
Ibat.Brg_v3.01AG009820	666	0	0	0	0	0	0	0	0	0	0	0	0
Ibat.Brg_v3.01AG009830	753	0	0	0	0	0	0	0	0	0	0	0	0
Ibat.Brg_v3.01AG009850	516	0	0	0	0	0	0	0	0	0	0	0	0
Ibat.Brg_v3.01AG009860	228	0	6	0	0	0	0	1	0	2	0	0	3
Ibat.Brg_v3.01AG009870	1012	0	0	0	0	0	0	1	0	1	0	0	0
Ibat.Brg_v3.01AG009880	1732	10	17	9	14	9	7	0	0	0	0	0	0
Ibat.Brg_v3.01AG009890	699	0	0	0	0	0	0	0	0	0	0	0	0
Ibat.Brg_v3.01AG009900	813	2	2	0	1	0	0	0	0	0	0	0	0
Ibat.Brg_v3.01AG009910	846	0	0	0	0	0	0	0	0	0	0	0	0
Ibat.Brg_v3.01AG009920	750	0	0	0	0	0	0	0	0	0	0	0	0
Ibat.Brg_v3.01AG009930	234	0	0	0	0	0	0	0	0	0	0	0	0
Ibat.Brg_v3.01AG009940	789	0	0	0	2	0	0	0	0	0	0	0	0
Ibat.Brg_v3.01AG009950	777	0	0	0	0	0	0	0	0	0	0	0	2
Ibat.Brg_v3.01AG009960	2537	198	169	122	122	161	159	69	66	40	75	112	78
Ibat.Brg_v3.01AG009970	1125	17	19	14	8	12	4	11	18	14	15	20	1
Ibat.Brg_v3.01AG009980	603	0	0	0	0	0	0	0	0	0	0	0	0
Ibat.Brg_v3.01AG009990	940	1	4	2	8	0	4	0	0	0	0	0	0
Ibat.Brg_v3.01AG010000	726	0	0	0	0	0	0	0	0	0	0	0	0
Ibat.Brg_v3.01AG010010	753	0	0	0	0	0	0	0	0	0	0	0	0
Ibat.Brg_v3.01AG010020	765	0	0	0	0	0	0	0	0	0	0	0	0
Ibat.Brg_v3.01AG010030	294	0	0	0	0	0	0	0	0	0	0	0	0
Ibat.Brg_v3.01AG010040	939	0	0	0	0	0	0	0	0	0	0	0	0
Ibat.Brg_v3.01AG010050	4080	259	299	261	220	232	194	59	74	38	42	65	41
Ibat.Brg_v3.01AG010060	5222	1164	1373	1207	914	929	845	313	320	299	282	476	336
Ibat.Brg_v3.01AG010070	2675	2	3	0	2	0	2	0	0	0	0	0	0
Ibat.Brg_v3.01AG010080	336	0	0	0	0	0	0	0	0	0	0	0	0
Ibat.Brg_v3.01AG010090	2241	25	15	70	37	26	28	18	2	2	24	10	4
Ibat.Brg_v3.01AG010100	5172	241	197	227	200	230	159	176	175	176	136	224	113
Ibat.Brg_v3.01AG010110	732	0	0	0	0	0	0	0	0	0	0	0	0
Ibat.Brg_v3.01AG010120	838	0	0	0	0	0	0	0	0	0	0	0	0
Ibat.Brg_v3.01AG010130	1284	0	0	0	0	2	3	0	3	0	1	0	1
Ibat.Brg_v3.01AG010140	288	304	282	322	226	211	166	151	165	134	142	222	132
Ibat.Brg_v3.01AG010150	1737	0	0	0	2	0	0	4	11	5	0	0	0
Ibat.Brg_v3.01AG010170	531	0	0	0	0	0	0	0	0	0	0	0	0
Ibat.Brg_v3.01AG010180	1073	0	0	0	2	0	0	4	2	0	0	0	0
Ibat.Brg_v3.01AG010190	318	0	0	0	0	0	0	0	0	0	0	0	0
Ibat.Brg_v3.01AG010200	1854	63	94	117	90	78	63	28	12	30	25	34	5
Ibat.Brg_v3.01AG010210	801	0	2	0	0	0	1	0	0	0	0	0	0
Ibat.Brg_v3.01AG010220	249	0	0	0	0	0	0	0	0	0	0	0	0
Ibat.Brg_v3.01AG010230	2470	48	94	59	42	48	56	9	4	2	0	2	0
Ibat.Brg_v3.01AG010240	1190	0	0	0	0	0	0	0	0	0	0	0	0
Ibat.Brg_v3.01AG010250	621	0	0	0	0	0	0	0	0	0	0	0	0
Ibat.Brg_v3.01AG010260	615	0	0	4	6	2	3	0	0	4	0	0	0
Ibat.Brg_v3.01AG010270	1161	2	0	2	0	0	0	0	0	0	0	0	0
Ibat.Brg_v3.01AG010280	1053	46	55	44	39	57	39	22	12	17	35	28	23
Ibat.Brg_v3.01AG010290	984	137	161	171	140	135	146	222	43	43	59	68	40
Ibat.Brg_v3.01AG010300	1187	0	1	1	2	6	4	0	0	0	0	0	0
Ibat.Brg_v3.01AG010320	489	40	0	0	0	0	20	0	0	8	0	22	0
Ibat.Brg_v3.01AG010330	1159	12	994	8	10	2	8	8	1	0	14	17	3
Ibat.Brg_v3.01AG010340	1019	143	135	76	105	79	71	17	20	26	4	16	2
Ibat.Brg_v3.01AG010350	750	0	1	1	2	1	0	0	0	0	0	0	0
Ibat.Brg_v3.01AG010360	375	0	0	0	0	0	0	0	0	0	0	0	0
Ibat.Brg_v3.01AG010370	420	0	0	0	0	0	0	0	0	0	0	0	0
Ibat.Brg_v3.01AG010390	1787	1	7	2	0	0	4	2	0	0	0	5	0
Ibat.Brg_v3.01AG010400	1359	0	0	1	2	2	0	0	1	0	0	0	0
Ibat.Brg_v3.01AG010410	303	0	0	0	0	0	0	0	0	0	0	0	0
Ibat.Brg_v3.01AG010420	2637	0	1	0	0	0	0	0	0	0	0	0	0
Ibat.Brg_v3.01AG010430	216	0	0	0	0	0	0	0	0	0	0	0	0
Ibat.Brg_v3.01AG010440	1446	0	0	0	0	3	0	0	0	0	0	0	0
Ibat.Brg_v3.01AG010450	606	0	0	0	0	0	0	0	0	0	0	0	0
Ibat.Brg_v3.01AG010460	261	0	0	0	0	0	0	0	0	0	0	0	0
Ibat.Brg_v3.01AG010470	1479	0	0	0	0	0	0	0	0	0	0	0	0
Ibat.Brg_v3.01AG010490	459	0	0	0	0	0	0	0	0	0	0	0	0
Ibat.Brg_v3.01AG010500	1047	0	0	1	0	0	0	0	0	0	0	0	0
Ibat.Brg_v3.01AG010510	2626	1	0	0	0	0	2	0	0	0	0	0	0
Ibat.Brg_v3.01AG010520	312	0	0	0	0	0	0	0	0	0	0	0	0
Ibat.Brg_v3.01AG010530	1996	0	1	14	4	0	0	10	2	0	6	15	1
Ibat.Brg_v3.01AG010540	1752	0	0	0	0	0	0	0	0	0	0	0	0
Ibat.Brg_v3.01AG010560	8923	764	638	797	717	869	667	143	127	140	116	155	99
Ibat.Brg_v3.01AG010570	636	0	0	0	0	0	0	0	0	0	0	0	0
Ibat.Brg_v3.01AG010580	273	0	0	0	0	0	0	0	0	0	0	0	0
Ibat.Brg_v3.01AG010590	3246	0	2	0	0	0	2	0	0	0	4	2	0
Ibat.Brg_v3.01AG010600	1429	42	41	89	68	34	29	67	18	15	42	30	38
Ibat.Brg_v3.01AG010610	1495	0	0	0	0	0	0	1	7	2	0	0	0
Ibat.Brg_v3.01AG010620	2257	442	516	560	305	393	354	308	290	226	301	422	265
Ibat.Brg_v3.01AG010630	627	0	0	0	0	0	0	0	0	0	0	0	2
Ibat.Brg_v3.01AG010640	747	0	0	0	0	0	0	0	0	0	0	0	0
Ibat.Brg_v3.01AG010650	1815	1	0	0	2	0	1	0	0	0	0	0	0
Ibat.Brg_v3.01AG010670	2301	0	0	0	0	0	0	0	0	0	0	0	0
Ibat.Brg_v3.01AG010680	942	0	0	0	0	0	4	0	0	0	0	1	0
Ibat.Brg_v3.01AG010690	957	0	0	0	0	0	0	0	0	0	0	0	0
Ibat.Brg_v3.01AG010700	815	9	0	3	1	9	5	4	4	3	0	2	6
Ibat.Brg_v3.01AG010710	2456	1	11	8	3	8	1	2	0	0	3	2	2
Ibat.Brg_v3.01AG010720	3253	246	314	267	244	275	246	0	4	0	0	2	0
Ibat.Brg_v3.01AG010730	1017	6	1	4	1	0	0	0	0	0	0	0	0
Ibat.Brg_v3.01AG010740	1349	1	2	0	0	0	0	0	0	0	0	0	0
Ibat.Brg_v3.01AG010750	3234	43	61	19	26	30	27	22	28	14	18	196	41
Ibat.Brg_v3.01AG010760	1878	0	0	0	0	0	0	0	0	0	0	1	0
Ibat.Brg_v3.01AG010770	234	0	0	0	0	0	0	0	0	0	0	0	0
Ibat.Brg_v3.01AG010780	1688	0	0	0	0	0	0	0	0	0	0	0	0
Ibat.Brg_v3.01AG010790	1691	42	23	24	29	23	27	7	39	16	4	21	12
Ibat.Brg_v3.01AG010800	4922	646	685	730	598	658	405	220	259	196	227	390	178
Ibat.Brg_v3.01AG010810	672	0	0	0	0	0	0	0	0	0	0	0	0
Ibat.Brg_v3.01AG010820	279	2	2	0	0	2	6	11	14	15	15	13	5
Ibat.Brg_v3.01AG010830	483	0	3	2	7	3	1	7	19	0	3	9	6
Ibat.Brg_v3.01AG010840	2760	0	0	0	0	0	0	0	0	2	0	0	0
Ibat.Brg_v3.01AG010860	915	0	0	0	0	0	0	0	0	0	0	0	0
Ibat.Brg_v3.01AG010880	402	0	0	0	1	0	6	0	0	0	0	3	0
Ibat.Brg_v3.01AG010890	1260	0	0	0	0	0	0	0	0	0	0	0	0
Ibat.Brg_v3.01AG010900	1173	0	0	0	0	0	0	0	0	0	0	0	0
Ibat.Brg_v3.01AG010910	1254	0	0	0	0	0	0	0	0	0	0	0	0
Ibat.Brg_v3.01AG010930	750	0	0	0	0	0	0	0	0	0	0	0	0
Ibat.Brg_v3.01AG010940	1127	100	116	128	70	86	98	92	68	177	86	76	66
Ibat.Brg_v3.01AG010950	2350	6	9	2	2	15	2	14	17	6	4	4	9
Ibat.Brg_v3.01AG010960	1440	8	22	15	0	10	10	0	0	0	0	0	0
Ibat.Brg_v3.01AG011000	501	0	0	0	0	0	0	0	0	0	0	0	0
Ibat.Brg_v3.01AG011030	912	0	0	0	0	0	0	0	0	0	0	0	0
Ibat.Brg_v3.01AG011040	1524	0	0	0	0	0	0	0	0	0	0	0	0
Ibat.Brg_v3.01AG011070	1558	2	6	10	14	4	12	4	4	6	4	4	6
Ibat.Brg_v3.01AG011080	2029	0	0	0	0	0	0	0	0	0	0	1	0
Ibat.Brg_v3.01AG011090	1285	4	139	2	4	8	2	0	0	0	0	5	0
Ibat.Brg_v3.01AG011110	1169	0	2	3	3	2	0	10	10	4	8	20	9
Ibat.Brg_v3.01AG011120	468	0	0	0	0	0	0	0	0	0	0	0	0
Ibat.Brg_v3.01AG011130	5523	4	4	1	5	2	15	0	0	0	2	1	0
Ibat.Brg_v3.01AG011140	426	0	0	0	0	0	0	0	0	0	0	0	0
Ibat.Brg_v3.01AG011150	3901	0	0	0	0	0	0	0	0	0	0	0	0
Ibat.Brg_v3.01AG011160	1440	10	3	16	10	10	6	16	7	14	9	15	30
Ibat.Brg_v3.01AG011170	366	1	0	0	0	0	0	0	0	0	0	0	0
Ibat.Brg_v3.01AG011190	231	0	0	0	0	0	0	0	0	0	0	0	0
Ibat.Brg_v3.01AG011210	756	3	0	0	0	0	0	0	0	0	0	0	3
Ibat.Brg_v3.01AG011270	654	0	0	0	0	0	0	0	0	0	0	0	0
Ibat.Brg_v3.01AG011310	372	0	0	0	0	0	0	0	0	0	0	0	0
Ibat.Brg_v3.01AG011320	270	0	0	0	0	0	0	0	0	0	0	0	0
Ibat.Brg_v3.01AG011330	826	0	0	0	0	0	0	0	4	0	0	0	0
Ibat.Brg_v3.01AG011350	225	0	0	0	0	0	0	0	0	0	0	0	0
Ibat.Brg_v3.01AG011360	1046	132	190	162	145	157	111	82	49	53	51	91	62
Ibat.Brg_v3.01AG011370	498	0	0	0	0	0	0	0	0	0	0	0	0
Ibat.Brg_v3.01AG011380	498	0	0	0	0	0	0	0	0	0	0	0	0
Ibat.Brg_v3.01AG011390	498	0	1	0	0	0	0	0	0	0	0	0	0
Ibat.Brg_v3.01AG011400	498	0	0	0	0	0	0	0	0	0	0	0	0
Ibat.Brg_v3.01AG011410	522	0	0	0	0	0	0	0	0	0	0	0	0
Ibat.Brg_v3.01AG011420	312	0	0	0	0	0	0	0	0	0	0	0	0
Ibat.Brg_v3.01AG011450	3624	206	285	192	181	291	170	120	92	102	96	99	61
Ibat.Brg_v3.01AG011460	1251	167	201	212	149	150	150	130	117	108	122	164	95
Ibat.Brg_v3.01AG011470	303	30	41	56	26	24	19	40	54	7	14	33	19
Ibat.Brg_v3.01AG011480	1047	0	0	2	4	2	0	22	10	4	2	10	13
Ibat.Brg_v3.01AG011490	2277	265	355	382	281	346	273	121	149	115	144	219	137
Ibat.Brg_v3.01AG011500	697	0	0	0	0	0	0	0	0	0	0	0	0
Ibat.Brg_v3.01AG011510	1303	0	0	0	0	0	0	0	0	1	0	4	0
Ibat.Brg_v3.01AG011540	498	0	0	0	0	0	0	0	0	0	0	0	0
Ibat.Brg_v3.01AG011550	498	0	0	0	0	0	0	0	0	0	0	0	0
Ibat.Brg_v3.01AG011560	243	0	0	0	0	0	0	0	0	0	0	0	2
Ibat.Brg_v3.01AG011570	840	0	0	0	0	0	0	0	0	0	0	0	0
Ibat.Brg_v3.01AG011580	360	0	0	0	0	0	0	0	0	0	0	0	0
Ibat.Brg_v3.01AG011590	840	0	1	0	0	0	0	0	0	0	0	0	0
Ibat.Brg_v3.01AG011600	498	0	0	0	0	0	0	0	0	0	0	0	0
Ibat.Brg_v3.01AG011610	498	0	0	0	0	0	0	0	0	0	0	0	0
Ibat.Brg_v3.01AG011620	342	0	0	0	0	0	0	0	0	0	0	0	0
Ibat.Brg_v3.01AG011630	651	0	0	0	0	0	0	0	0	0	0	0	0
Ibat.Brg_v3.01AG011640	441	0	0	0	0	0	0	0	0	0	0	0	0
Ibat.Brg_v3.01AG011650	1656	0	0	0	0	0	0	0	0	0	0	0	0
Ibat.Brg_v3.01AG011660	678	0	0	0	0	0	0	0	0	0	0	0	0
Ibat.Brg_v3.01AG011670	396	0	0	0	0	0	0	0	0	0	0	0	0
Ibat.Brg_v3.01AG011680	498	0	0	0	0	0	0	0	0	0	0	0	0
Ibat.Brg_v3.01AG011690	429	0	0	0	0	0	0	0	0	0	0	0	0
Ibat.Brg_v3.01AG011700	498	0	0	0	0	0	0	0	0	0	0	0	0
Ibat.Brg_v3.01AG011710	498	0	0	0	0	0	0	0	0	0	0	0	0
Ibat.Brg_v3.01AG011720	312	0	0	0	0	0	0	0	0	0	0	0	0
Ibat.Brg_v3.01AG011730	498	0	0	0	0	0	0	0	0	0	0	0	0
Ibat.Brg_v3.01AG011740	312	0	0	0	0	0	0	2	0	0	0	0	0
Ibat.Brg_v3.01AG011750	498	0	0	0	0	0	0	0	0	0	0	0	0
Ibat.Brg_v3.01AG011760	498	0	0	0	0	0	0	0	0	0	0	0	0
Ibat.Brg_v3.01AG011770	312	0	0	0	0	2	0	0	0	0	0	0	0
Ibat.Brg_v3.01AG011790	498	0	0	0	0	0	0	0	0	0	0	0	0
Ibat.Brg_v3.01AG011800	937	0	0	0	0	0	0	0	2	0	0	0	0
Ibat.Brg_v3.01AG011820	231	0	0	0	0	0	0	0	0	0	0	0	0
Ibat.Brg_v3.01AG011840	276	0	0	0	0	0	0	0	0	0	0	0	0
Ibat.Brg_v3.01AG011860	498	0	0	0	0	0	0	0	0	0	0	0	0
Ibat.Brg_v3.01AG011890	216	0	0	0	0	0	0	0	0	0	0	0	0
Ibat.Brg_v3.01AG011900	498	0	0	0	0	0	0	0	0	0	0	0	0
Ibat.Brg_v3.01AG011920	498	0	0	0	0	0	0	0	0	0	0	0	0
Ibat.Brg_v3.01AG011940	498	0	0	0	0	0	0	0	0	0	0	0	0
Ibat.Brg_v3.01AG011950	309	0	0	0	0	0	0	0	0	0	0	0	0
Ibat.Brg_v3.01AG011960	306	0	0	0	0	0	0	0	0	0	0	0	0
Ibat.Brg_v3.01AG011980	396	0	0	0	0	0	0	0	0	0	0	0	0
Ibat.Brg_v3.01AG012040	276	0	0	0	0	0	0	0	0	0	0	0	0
Ibat.Brg_v3.01AG012060	861	0	0	0	0	0	0	0	0	0	0	0	0
Ibat.Brg_v3.01AG012080	498	0	0	0	0	0	0	0	0	0	0	0	0
Ibat.Brg_v3.01AG012140	597	0	0	2	0	2	0	0	0	0	0	0	0
Ibat.Brg_v3.01AG012160	210	0	0	0	0	0	0	0	0	0	0	0	0
Ibat.Brg_v3.01AG012170	1279	0	0	0	0	0	0	0	0	0	0	2	0
Ibat.Brg_v3.01AG012180	3690	0	0	2	0	0	2	0	0	0	2	2	0
Ibat.Brg_v3.01AG012190	1284	0	2	0	0	0	0	0	0	2	3	0	1
Ibat.Brg_v3.01AG012200	465	0	0	0	0	0	0	0	0	0	0	0	1
Ibat.Brg_v3.01AG012210	3102	99	91	67	60	74	37	47	43	20	24	51	21
Ibat.Brg_v3.01AG012220	1079	25	13	11	11	11	6	0	12	2	2	10	0
Ibat.Brg_v3.01AG012240	1370	0	0	0	0	0	0	0	0	0	0	0	0
Ibat.Brg_v3.01AG012260	210	0	0	0	0	0	0	0	0	0	0	0	0
Ibat.Brg_v3.01AG012270	1242	0	0	0	0	0	0	0	0	0	0	0	0
Ibat.Brg_v3.01AG012280	306	0	0	0	0	0	0	0	0	0	0	0	0
Ibat.Brg_v3.01AG012290	273	0	0	0	0	0	0	0	0	0	0	0	0
Ibat.Brg_v3.01AG012300	1794	0	0	0	0	0	0	0	0	0	0	0	0
Ibat.Brg_v3.01AG012310	240	150	129	132	132	99	136	24	24	38	43	59	48
Ibat.Brg_v3.01AG012320	1293	0	0	0	0	0	0	8	24	4	33	45	9
Ibat.Brg_v3.01AG012350	1710	0	0	0	2	0	0	27	22	12	35	84	32
Ibat.Brg_v3.01AG012360	1146	0	0	0	0	0	0	0	0	0	0	0	0
Ibat.Brg_v3.01AG012370	366	0	5	2	0	1	3	2	3	0	3	5	6
Ibat.Brg_v3.01AG012380	324	0	0	0	0	0	0	0	0	0	0	0	0
Ibat.Brg_v3.01AG012390	204	0	0	0	0	0	0	0	0	0	0	0	0
Ibat.Brg_v3.01AG012400	309	0	0	0	0	0	0	0	0	0	0	0	0
Ibat.Brg_v3.01AG012410	1329	0	0	0	0	0	2	0	2	0	0	0	0
Ibat.Brg_v3.01AG012420	798	0	0	0	0	0	0	0	0	0	0	0	0
Ibat.Brg_v3.01AG012440	3156	1	0	1	0	0	10	0	0	0	0	0	2
Ibat.Brg_v3.01AG012450	213	0	0	0	0	0	0	0	0	0	0	0	0
Ibat.Brg_v3.01AG012460	2669	2	27	21	16	8	9	10	4	0	2	13	2
Ibat.Brg_v3.01AG012470	1164	4	0	0	0	0	0	0	0	1	0	0	0
Ibat.Brg_v3.01AG012490	210	0	0	0	0	0	0	0	0	0	0	0	0
Ibat.Brg_v3.01AG012500	471	0	0	0	0	0	0	0	0	0	0	0	0
Ibat.Brg_v3.01AG012510	354	0	0	0	0	0	0	0	0	0	0	0	0
Ibat.Brg_v3.01AG012520	237	0	0	0	0	0	0	0	0	0	0	0	0
Ibat.Brg_v3.01AG012530	2614	10	0	4	4	10	9	22	10	1	60	6	2
Ibat.Brg_v3.01AG012540	695	32	26	57	38	18	32	2	0	0	0	15	4
Ibat.Brg_v3.01AG012550	1698	232	267	233	328	345	252	85	56	102	37	56	46
Ibat.Brg_v3.01AG012560	1046	11	30	38	12	5	7	8	4	0	10	24	9
Ibat.Brg_v3.01AG012570	1781	0	2	0	0	0	0	0	0	0	0	2	0
Ibat.Brg_v3.01AG012600	333	0	0	0	0	0	0	0	0	0	0	0	0
Ibat.Brg_v3.01AG012650	948	0	0	0	0	0	0	0	0	0	0	0	0
Ibat.Brg_v3.01AG012660	2181	1	0	0	0	0	0	0	0	0	0	2	2
Ibat.Brg_v3.01AG012670	3343	0	0	48	0	0	0	0	0	0	0	0	0
Ibat.Brg_v3.01AG012690	324	0	0	0	0	0	0	0	0	0	0	0	0
Ibat.Brg_v3.01AG012700	1543	5	4	3	1	5	0	0	0	0	0	2	0
Ibat.Brg_v3.01AG012710	1092	3	4	1	0	5	0	0	0	0	0	2	0
Ibat.Brg_v3.01AG012720	234	0	0	0	0	0	0	0	0	0	0	0	0
Ibat.Brg_v3.01AG012730	333	0	0	0	0	0	0	0	0	0	0	0	0
Ibat.Brg_v3.01AG012740	348	0	0	0	0	0	0	0	0	0	0	0	0
Ibat.Brg_v3.01AG012750	863	0	0	0	0	0	0	0	0	0	0	0	0
Ibat.Brg_v3.01AG012760	701	0	0	0	0	0	0	1	1	0	0	0	0
Ibat.Brg_v3.01AG012770	963	0	0	0	2	2	1	0	0	0	0	0	0
Ibat.Brg_v3.01AG012790	225	0	0	0	0	0	0	0	0	0	0	0	0
Ibat.Brg_v3.01AG012800	812	0	6	1	3	2	0	1	0	1	0	2	0
Ibat.Brg_v3.01AG012810	2118	455	675	628	525	547	356	133	98	117	68	251	134
Ibat.Brg_v3.01AG012820	1481	0	0	0	44	0	0	4	0	0	0	12	0
Ibat.Brg_v3.01AG012830	1792	0	0	0	0	0	0	0	0	0	0	2	0
Ibat.Brg_v3.01AG012860	507	0	0	0	0	0	0	0	0	0	0	0	0
Ibat.Brg_v3.01AG012870	882	0	0	0	0	0	0	0	0	0	0	0	0
Ibat.Brg_v3.01AG012880	633	0	0	0	0	0	0	0	0	0	0	0	0
Ibat.Brg_v3.01AG012890	522	0	0	0	0	0	0	0	0	0	0	0	0
Ibat.Brg_v3.01AG012920	336	0	0	0	0	0	0	0	0	0	0	0	1
Ibat.Brg_v3.01AG012930	258	0	0	0	0	0	0	0	0	0	0	0	0
Ibat.Brg_v3.01AG012940	498	0	0	0	0	0	0	0	0	0	0	0	0
Ibat.Brg_v3.01AG012950	630	0	0	0	0	0	0	0	0	0	0	0	0
Ibat.Brg_v3.01AG012960	1683	0	0	0	0	0	0	0	0	0	0	0	0
Ibat.Brg_v3.01AG012970	590	0	0	0	0	0	0	0	0	0	0	0	0
Ibat.Brg_v3.01AG012980	435	0	0	0	0	0	0	0	0	0	0	0	0
Ibat.Brg_v3.01AG013000	1140	0	0	0	0	0	0	0	0	0	0	0	0
Ibat.Brg_v3.01AG013020	348	0	0	0	0	0	0	0	0	0	0	0	0
Ibat.Brg_v3.01AG013040	489	0	1	0	0	0	0	1	0	0	1	0	0
Ibat.Brg_v3.01AG013050	3960	2	6	0	0	0	2	1	2	0	0	4	0
Ibat.Brg_v3.01AG013060	933	0	0	0	0	0	0	0	0	0	0	0	0
Ibat.Brg_v3.01AG013090	840	0	0	1	0	0	0	0	0	0	0	0	0
Ibat.Brg_v3.01AG013100	846	0	0	0	0	0	0	0	0	0	0	0	0
Ibat.Brg_v3.01AG013160	561	0	0	2	0	0	1	0	0	0	0	0	0
Ibat.Brg_v3.01AG013170	561	0	0	0	0	0	0	0	0	0	0	0	0
Ibat.Brg_v3.01AG013190	312	0	0	0	0	0	0	0	0	0	0	0	0
Ibat.Brg_v3.01AG013220	231	0	0	0	0	0	0	0	0	1	2	0	0
Ibat.Brg_v3.01AG013230	774	0	0	0	0	0	0	0	0	0	0	0	0
Ibat.Brg_v3.01AG013250	1882	42	91	84	50	49	32	2	0	6	14	8	8
Ibat.Brg_v3.01AG013260	300	0	0	0	0	0	0	5	0	0	0	2	0
Ibat.Brg_v3.01AG013270	264	0	0	0	0	0	0	3	0	0	0	0	0
Ibat.Brg_v3.01AG013280	682	1	0	0	0	0	0	0	0	0	0	0	0
Ibat.Brg_v3.01AG013300	387	0	0	0	0	0	0	0	0	0	0	0	0
Ibat.Brg_v3.01AG013310	324	0	0	0	0	0	0	0	0	0	0	0	0
Ibat.Brg_v3.01AG013320	258	0	0	0	0	0	0	0	0	0	0	0	0
Ibat.Brg_v3.01AG013340	387	0	0	0	0	0	0	0	0	0	0	0	0
Ibat.Brg_v3.01AG013350	324	0	0	0	0	0	0	0	0	0	0	0	0
Ibat.Brg_v3.01AG013360	414	0	0	0	0	0	0	0	0	0	0	0	0
Ibat.Brg_v3.01AG013370	1263	113	189	107	210	136	132	75	51	54	54	134	100
Ibat.Brg_v3.01AG013380	297	2	5	4	7	2	4	1	1	7	5	4	6
Ibat.Brg_v3.01AG013390	959	12	11	12	8	9	11	6	1	9	11	11	9
Ibat.Brg_v3.01AG013400	381	1	0	0	3	3	3	0	0	2	1	0	0
Ibat.Brg_v3.01AG013410	318	0	4	0	0	0	0	0	0	0	0	0	5
Ibat.Brg_v3.01AG013420	1524	0	0	0	0	0	0	0	0	0	0	0	0
Ibat.Brg_v3.01AG013440	264	0	0	0	0	0	0	0	0	0	0	0	0
Ibat.Brg_v3.01AG013460	1807	2	12	10	16	3	9	2	0	2	0	24	3
Ibat.Brg_v3.01AG013470	222	0	0	0	0	0	0	0	0	0	0	2	0
Ibat.Brg_v3.01AG013530	561	0	0	0	0	0	0	0	0	0	0	0	0
Ibat.Brg_v3.01AG013550	411	0	0	0	0	0	0	0	0	0	0	0	0
Ibat.Brg_v3.01AG013560	411	0	0	0	0	0	0	0	0	0	0	0	0
Ibat.Brg_v3.01AG013600	4500	13	12	15	12	13	7	2	1	0	1	0	0
Ibat.Brg_v3.01AG013610	2076	8	13	13	11	6	6	2	1	1	2	5	0
Ibat.Brg_v3.01AG013620	876	0	0	0	1	0	0	0	0	0	0	0	0
Ibat.Brg_v3.01AG013630	849	0	0	1	0	0	1	0	0	0	0	0	0
Ibat.Brg_v3.01AG013640	904	0	2	0	2	54	0	2	0	0	2	2	0
Ibat.Brg_v3.01AG013650	396	0	0	0	0	0	0	0	0	0	0	0	0
Ibat.Brg_v3.01AG013660	1490	3	5	1	4	2	0	0	0	0	0	7	11
Ibat.Brg_v3.01AG013670	558	0	0	0	0	0	0	0	0	0	0	0	0
Ibat.Brg_v3.01AG013710	363	0	0	0	0	0	0	0	0	0	0	0	0
Ibat.Brg_v3.01AG013740	366	0	0	0	0	0	0	0	0	0	0	0	0
Ibat.Brg_v3.01AG013750	1080	0	0	0	0	0	0	0	0	0	0	0	0
Ibat.Brg_v3.01AG013780	4980	1	0	2	3	1	0	0	0	0	2	4	0
Ibat.Brg_v3.01AG013790	336	0	0	0	0	0	0	0	0	0	0	0	0
Ibat.Brg_v3.01AG013800	1727	0	0	2	0	0	1	0	0	0	0	0	0
Ibat.Brg_v3.01AG013820	1971	0	1	0	0	1	0	0	0	0	0	0	0
Ibat.Brg_v3.01AG013840	402	0	0	0	0	0	0	0	0	0	0	0	0
Ibat.Brg_v3.01AG013850	273	0	0	0	0	0	0	0	0	0	0	0	0
Ibat.Brg_v3.01AG013860	2426	23	29	45	21	52	30	16	5	12	8	14	16
Ibat.Brg_v3.01AG013870	324	0	0	0	0	0	0	0	0	0	0	0	0
Ibat.Brg_v3.01AG013890	2418	2	26	18	10	8	10	4	0	6	6	2	0
Ibat.Brg_v3.01AG013900	2133	0	0	0	0	0	0	8	0	0	1	1	0
Ibat.Brg_v3.01AG013910	501	0	0	0	0	0	0	0	0	0	0	0	0
Ibat.Brg_v3.01AG013970	579	0	0	0	0	0	0	0	0	0	0	0	0
Ibat.Brg_v3.01AG013990	273	0	0	0	0	0	0	0	0	0	0	0	0
Ibat.Brg_v3.01AG014000	1095	28	39	42	25	42	29	5	8	5	3	17	19
Ibat.Brg_v3.01AG014010	255	0	0	0	0	0	0	0	0	0	0	0	0
Ibat.Brg_v3.01AG014020	1818	0	0	0	0	0	0	0	0	0	0	0	0
Ibat.Brg_v3.01AG014030	414	0	0	0	0	0	0	0	0	0	0	0	0
Ibat.Brg_v3.01AG014040	1140	0	0	0	0	0	0	0	0	0	0	0	0
Ibat.Brg_v3.01AG014060	348	0	0	0	0	0	0	0	0	0	0	0	0
Ibat.Brg_v3.01AG014080	489	6	8	12	2	2	3	18	30	22	14	8	6
Ibat.Brg_v3.01AG014090	933	0	1	0	0	0	0	3	10	2	4	1	0
Ibat.Brg_v3.01AG014100	2601	0	0	0	2	0	132	0	0	0	2	0	0
Ibat.Brg_v3.01AG014110	2020	10	4	9	0	2	2	0	0	0	2	0	0
Ibat.Brg_v3.01AG014130	282	0	0	0	0	0	0	0	0	0	0	0	0
Ibat.Brg_v3.01AG014140	336	0	0	0	0	0	0	0	0	0	0	0	0
Ibat.Brg_v3.01AG014150	579	0	0	0	0	0	0	0	0	0	0	0	0
Ibat.Brg_v3.01AG014160	1445	0	1	0	2	2	0	0	1	1	4	2	1
Ibat.Brg_v3.01AG014190	375	0	0	0	0	0	0	0	0	0	0	0	0
Ibat.Brg_v3.01AG014200	489	3	0	6	1	2	2	0	0	0	4	8	0
Ibat.Brg_v3.01AG014210	378	0	0	0	0	0	0	0	0	0	0	0	0
Ibat.Brg_v3.01AG014220	942	0	0	0	0	0	0	0	0	0	0	0	0
Ibat.Brg_v3.01AG014230	900	0	0	0	0	0	0	0	0	0	0	0	0
Ibat.Brg_v3.01AG014250	216	0	0	0	0	0	0	0	0	0	0	0	0
Ibat.Brg_v3.01AG014290	1886	0	4	0	1	1	2	0	0	0	0	2	0
Ibat.Brg_v3.01AG014300	237	0	0	0	0	0	0	0	0	0	4	0	0
Ibat.Brg_v3.01AG014310	252	0	0	0	0	0	0	1	0	3	0	0	4
Ibat.Brg_v3.01AG014320	546	0	0	0	0	0	0	1	0	0	1	2	1
Ibat.Brg_v3.01AG014330	297	0	0	0	0	0	0	0	1	0	0	0	0
Ibat.Brg_v3.01AG014340	834	0	0	0	0	0	0	0	0	0	0	0	0
Ibat.Brg_v3.01AG014350	486	2	2	1	0	0	0	0	0	0	0	2	0
Ibat.Brg_v3.01AG014360	2341	0	3	0	2	1	1	0	4	0	0	0	0
Ibat.Brg_v3.01AG014370	993	0	0	0	0	0	2	0	0	0	0	0	0
Ibat.Brg_v3.01AG014380	2233	0	0	0	0	0	0	0	0	0	0	0	0
Ibat.Brg_v3.01AG014390	968	0	0	0	12	0	0	0	0	0	0	0	0
Ibat.Brg_v3.01AG014400	1422	2	0	0	0	0	1	0	0	0	0	1	0
Ibat.Brg_v3.01AG014410	255	0	0	0	0	0	0	0	0	0	0	0	0
Ibat.Brg_v3.01AG014420	1614	2	0	0	0	0	0	0	0	0	0	1	0
Ibat.Brg_v3.01AG014430	633	0	0	0	0	1	0	0	0	0	0	0	0
Ibat.Brg_v3.01AG014440	489	0	0	0	0	0	0	0	0	0	0	0	0
Ibat.Brg_v3.01AG014450	384	0	0	0	0	0	0	0	0	0	0	1	0
Ibat.Brg_v3.01AG014460	1017	0	0	0	0	0	0	0	0	0	0	0	0
Ibat.Brg_v3.01AG014470	261	0	0	0	0	0	0	0	0	0	0	0	0
Ibat.Brg_v3.01AG014490	789	0	0	0	0	0	0	0	0	0	0	0	0
Ibat.Brg_v3.01AG014500	444	1	2	0	1	0	0	0	2	0	0	0	0
Ibat.Brg_v3.01AG014520	722	0	0	0	0	0	0	0	0	0	0	0	0
Ibat.Brg_v3.01AG014530	492	0	0	0	0	0	0	0	0	0	0	0	0
Ibat.Brg_v3.01AG014580	450	0	0	0	0	0	0	0	0	0	0	0	0
Ibat.Brg_v3.01AG014590	402	0	0	0	0	0	0	0	0	0	0	0	0
Ibat.Brg_v3.01AG014600	450	0	0	0	0	0	0	0	0	0	0	0	0
Ibat.Brg_v3.01AG014620	1356	0	0	0	0	0	0	0	0	0	0	0	0
Ibat.Brg_v3.01AG014630	1810	0	2	2	0	0	2	0	0	4	2	2	2
Ibat.Brg_v3.01AG014690	567	0	0	0	0	0	0	0	0	0	0	0	0
Ibat.Brg_v3.01AG014700	495	0	0	0	0	0	0	0	0	0	0	0	0
Ibat.Brg_v3.01AG014710	1731	59	40	52	49	66	53	63	32	43	40	57	24
Ibat.Brg_v3.01AG014720	1536	1	0	1	1	2	1	0	0	0	0	0	0
Ibat.Brg_v3.01AG014730	603	0	0	0	0	1	4	0	0	0	0	0	0
Ibat.Brg_v3.01AG014740	702	0	0	0	0	0	0	0	0	0	0	0	0
Ibat.Brg_v3.01AG014780	618	0	0	0	0	1	0	0	0	0	0	0	0
Ibat.Brg_v3.01AG014820	354	0	0	0	0	0	0	0	0	0	0	0	0
Ibat.Brg_v3.01AG014830	342	0	0	0	0	0	0	0	0	0	0	0	0
Ibat.Brg_v3.01AG014850	3252	0	0	0	0	0	0	0	0	0	0	0	0
Ibat.Brg_v3.01AG014860	240	0	0	0	0	0	0	0	0	0	0	0	0
Ibat.Brg_v3.01AG014880	342	0	0	0	0	0	0	0	0	0	0	0	0
Ibat.Brg_v3.01AG014890	1113	0	0	0	0	0	0	0	0	0	0	0	0
Ibat.Brg_v3.01AG014910	258	0	0	0	0	0	0	0	0	0	0	0	0
Ibat.Brg_v3.01AG014960	1326	0	0	0	0	0	0	0	0	0	0	0	0
Ibat.Brg_v3.01AG014970	336	0	0	0	0	0	0	0	0	0	0	0	0
Ibat.Brg_v3.01AG014990	1433	2	2	4	3	1	0	0	0	0	0	0	0
Ibat.Brg_v3.01AG015000	201	0	0	0	0	0	0	0	0	0	0	0	0
Ibat.Brg_v3.01AG015010	420	19	3	6	6	3	4	0	0	2	4	5	2
Ibat.Brg_v3.01AG015020	366	0	0	0	0	0	0	0	0	0	0	0	0
Ibat.Brg_v3.01AG015030	3820	0	0	0	0	2	0	0	0	0	0	0	0
Ibat.Brg_v3.01AG015050	405	0	0	0	0	0	0	0	0	0	0	0	0
Ibat.Brg_v3.01AG015080	396	0	2	7	0	0	3	0	2	0	1	0	0
Ibat.Brg_v3.01AG015090	954	0	0	0	0	0	0	0	0	0	0	0	0
Ibat.Brg_v3.01AG015110	1588	12	2	8	2	0	6	0	0	0	0	0	1
Ibat.Brg_v3.01AG015120	438	0	0	0	0	0	0	0	0	0	2	0	0
Ibat.Brg_v3.01AG015130	597	0	0	0	0	0	0	0	0	0	0	0	0
Ibat.Brg_v3.01AG015150	984	0	2	0	0	0	0	0	0	0	0	0	0
Ibat.Brg_v3.01AG015160	546	75	143	189	94	80	53	44	22	62	55	91	21
Ibat.Brg_v3.01AG015170	432	134	153	148	124	127	104	36	44	18	22	41	42
Ibat.Brg_v3.01AG015180	417	0	0	0	0	0	0	0	0	0	0	0	0
Ibat.Brg_v3.01AG015190	345	0	0	0	0	0	0	0	0	0	0	0	0
Ibat.Brg_v3.01AG015200	1389	0	0	0	0	0	0	0	0	0	0	0	0
Ibat.Brg_v3.01AG015210	357	0	0	0	0	0	0	0	0	0	0	0	0
Ibat.Brg_v3.01AG015220	893	48	56	60	35	50	28	26	9	32	95	135	92
Ibat.Brg_v3.01AG015230	216	0	4	142	2	1	2	0	1	0	0	0	0
Ibat.Brg_v3.01AG015240	630	76	25	43	15	48	30	5	2	0	2	7	1
Ibat.Brg_v3.01AG015250	2235	153	156	135	107	95	109	6	20	6	17	20	24
Ibat.Brg_v3.01AG015260	2327	347	473	445	297	279	266	19	39	55	67	83	58
Ibat.Brg_v3.01AG015280	1122	0	0	0	0	0	0	0	0	0	0	0	0
Ibat.Brg_v3.01AG015290	384	0	0	0	0	0	0	0	0	0	0	0	0
Ibat.Brg_v3.01AG015300	390	3	1	4	0	0	2	0	2	1	0	0	0
Ibat.Brg_v3.01AG015310	789	1	0	0	0	0	0	0	0	0	0	0	0
Ibat.Brg_v3.01AG015340	2940	781	900	759	675	772	603	404	386	439	394	685	455
Ibat.Brg_v3.01AG015360	600	0	0	0	0	0	0	0	0	0	0	0	0
Ibat.Brg_v3.01AG015370	612	1	3	1	0	2	0	0	0	0	3	5	1
Ibat.Brg_v3.01AG015400	602	0	0	0	2	0	0	0	4	0	4	0	1
Ibat.Brg_v3.01AG015420	549	0	0	0	0	0	0	0	0	0	0	0	0
Ibat.Brg_v3.01AG015450	1173	37	30	41	49	40	30	2	8	2	2	0	0
Ibat.Brg_v3.01AG015460	963	6	7	6	0	0	13	0	0	0	0	0	0
Ibat.Brg_v3.01AG015470	4019	750	886	764	757	901	643	103	114	59	74	120	70
Ibat.Brg_v3.01AG015520	258	0	0	0	0	0	0	0	0	0	0	0	0
Ibat.Brg_v3.01AG015530	779	0	2	0	0	0	0	1	2	0	4	4	1
Ibat.Brg_v3.01AG015540	303	0	0	0	0	0	0	0	0	0	0	0	0
Ibat.Brg_v3.01AG015550	567	0	0	0	0	0	0	0	0	0	0	0	0
Ibat.Brg_v3.01AG015560	1062	0	0	1	1	1	2	0	0	0	0	0	0
Ibat.Brg_v3.01AG015570	5275	1030	1208	1030	997	1073	950	294	304	281	309	393	228
Ibat.Brg_v3.01AG015580	1776	6	20	5	22	12	14	14	14	20	27	32	15
Ibat.Brg_v3.01AG015590	2633	258	350	321	290	204	201	66	85	72	142	90	86
Ibat.Brg_v3.01AG015610	930	2	2	0	0	0	2	0	0	0	0	0	0
Ibat.Brg_v3.01AG015620	1636	70	90	185	103	102	99	78	67	71	70	118	80
Ibat.Brg_v3.01AG015630	2791	50	57	42	44	63	33	14	12	4	20	22	48
Ibat.Brg_v3.01AG015640	875	4	20	16	18	17	40	0	0	0	0	0	0
Ibat.Brg_v3.01AG015650	1856	116	163	133	144	107	141	8	6	14	33	34	33
Ibat.Brg_v3.01AG015660	330	5	3	15	6	2	5	1	2	0	5	5	2
Ibat.Brg_v3.01AG015670	258	0	1	0	0	0	0	0	0	0	0	0	0
Ibat.Brg_v3.01AG015680	207	0	0	0	0	0	0	0	0	1	0	0	0
Ibat.Brg_v3.01AG015710	561	0	0	0	0	0	0	0	0	0	0	0	0
Ibat.Brg_v3.01AG015730	3961	333	559	375	369	566	324	163	125	242	89	171	80
Ibat.Brg_v3.01AG015740	1934	386	475	537	331	407	540	165	221	215	164	365	179
Ibat.Brg_v3.01AG015780	1609	31	53	45	14	35	26	8	6	16	10	6	0
Ibat.Brg_v3.01AG015790	820	18	15	3	27	20	6	3	3	7	4	3	5
Ibat.Brg_v3.01AG015800	240	145	142	158	173	144	131	66	78	67	90	122	92
Ibat.Brg_v3.01AG015810	886	30	52	41	15	5	10	2	10	10	8	19	20
Ibat.Brg_v3.01AG015820	429	0	0	0	0	0	0	0	0	0	0	0	0
Ibat.Brg_v3.01AG015850	264	0	0	0	0	0	0	0	0	1	0	0	6
Ibat.Brg_v3.01AG015860	429	0	0	0	0	0	0	2	0	4	0	10	7
Ibat.Brg_v3.01AG015870	264	0	0	0	0	0	0	3	0	0	8	2	6
Ibat.Brg_v3.01AG015880	315	0	0	0	0	0	0	2	4	2	2	17	2
Ibat.Brg_v3.01AG015890	360	0	0	0	0	0	0	2	0	0	0	0	0
Ibat.Brg_v3.01AG015900	620	0	0	0	0	1	0	0	0	0	0	0	0
Ibat.Brg_v3.01AG015910	342	0	2	1	0	1	0	0	0	0	0	0	0
Ibat.Brg_v3.01AG015920	363	0	0	0	0	0	0	0	0	0	0	1	0
Ibat.Brg_v3.01AG015930	345	0	0	0	0	0	0	0	0	0	0	0	4
Ibat.Brg_v3.01AG015940	363	0	0	0	0	0	0	0	0	0	0	0	1
Ibat.Brg_v3.01AG015950	315	8	7	3	2	3	4	14	3	5	1	4	6
Ibat.Brg_v3.01AG015960	1554	177	351	300	195	219	258	0	0	0	0	0	0
Ibat.Brg_v3.01AG015970	753	0	0	0	0	0	0	0	0	0	0	0	0
Ibat.Brg_v3.01AG015980	390	0	0	0	0	0	0	0	0	0	0	0	0
Ibat.Brg_v3.01AG016010	2955	95	125	146	170	232	171	290	285	195	269	334	253
Ibat.Brg_v3.01AG016020	2643	276	311	261	228	242	195	54	79	59	89	63	72
Ibat.Brg_v3.01AG016030	1970	241	253	230	259	269	202	56	85	56	45	62	46
Ibat.Brg_v3.01AG016050	447	12	7	14	2	4	3	5	0	3	5	4	5
Ibat.Brg_v3.01AG016060	1800	0	0	0	0	0	0	0	0	0	0	0	0
Ibat.Brg_v3.01AG016140	378	0	0	0	0	0	0	0	0	0	0	0	0
Ibat.Brg_v3.01AG016180	285	9	4	6	6	7	2	1	0	3	7	4	3
Ibat.Brg_v3.01AG016190	249	1	9	2	1	6	6	0	0	2	5	4	3
Ibat.Brg_v3.01AG016240	258	0	0	0	0	0	0	0	0	0	0	0	0
Ibat.Brg_v3.01AG016250	825	0	0	0	0	0	0	0	0	0	0	0	0
Ibat.Brg_v3.01AG016380	656	3	8	3	13	10	8	10	9	15	2	2	6
Ibat.Brg_v3.01AG016410	776	995	1210	1097	867	908	817	508	521	392	426	569	427
Ibat.Brg_v3.01AG016420	1062	0	0	0	0	0	0	0	0	0	0	2	0
Ibat.Brg_v3.01AG016430	441	22	21	6	21	16	27	0	9	0	6	8	6
Ibat.Brg_v3.01AG016440	303	0	0	0	0	0	0	0	0	0	0	0	0
Ibat.Brg_v3.01AG016450	432	31	63	26	16	34	20	7	10	16	8	9	10
Ibat.Brg_v3.01AG016460	582	44	69	42	39	32	30	53	29	24	44	48	34
Ibat.Brg_v3.01AG016470	216	0	0	0	0	0	0	0	0	0	0	0	0
Ibat.Brg_v3.01AG016480	579	0	0	0	0	0	0	0	0	0	0	0	0
Ibat.Brg_v3.01AG016490	579	0	0	0	0	0	0	0	0	0	0	0	0
Ibat.Brg_v3.01AG016500	618	0	0	0	0	0	0	0	0	0	0	0	0
Ibat.Brg_v3.01AG016520	1591	2	0	2	1	0	2	14	5	0	21	10	4
Ibat.Brg_v3.01AG016530	3161	272	288	246	272	249	203	72	84	62	58	130	77
Ibat.Brg_v3.01AG016540	105	1805	1650	1506	1425	1557	1260	980	854	735	1023	1387	918
Ibat.Brg_v3.01AG016550	369	0	0	0	0	0	0	0	0	0	0	0	0
Ibat.Brg_v3.01AG016570	354	0	0	0	0	0	0	0	0	0	0	0	0
Ibat.Brg_v3.01AG016580	390	32	56	42	28	38	28	18	16	13	11	8	15
Ibat.Brg_v3.01AG016590	1763	230	225	260	234	281	266	237	255	211	103	161	120
Ibat.Brg_v3.01AG016630	489	0	0	0	0	0	0	0	0	0	0	0	0
Ibat.Brg_v3.01AG016640	369	0	0	0	0	0	0	0	0	0	0	0	0
Ibat.Brg_v3.01AG016690	246	0	0	0	0	0	0	0	0	0	0	0	0
Ibat.Brg_v3.01AG016700	960	0	0	0	0	0	0	0	0	0	0	0	0
Ibat.Brg_v3.01AG016720	454	114	197	146	125	155	144	35	46	54	27	63	47
Ibat.Brg_v3.01AG016730	396	4	3	2	1	0	0	1	6	3	0	4	6
Ibat.Brg_v3.01AG016740	1663	158	249	182	199	223	157	80	72	92	78	114	83
Ibat.Brg_v3.01AG016750	1050	162	288	292	222	222	188	181	106	115	121	205	136
Ibat.Brg_v3.01AG016760	933	0	0	0	0	0	0	0	0	0	0	0	0
Ibat.Brg_v3.01AG016780	1773	155	212	198	144	154	130	117	78	65	94	161	105
Ibat.Brg_v3.01AG016790	912	0	0	0	0	0	0	0	0	0	0	0	0
Ibat.Brg_v3.01AG016800	432	0	0	0	0	0	0	0	0	0	0	0	0
Ibat.Brg_v3.01AG016810	3959	102	127	113	109	78	83	62	34	40	69	81	52
Ibat.Brg_v3.01AG016820	1194	0	0	0	0	0	0	0	0	0	0	0	0
Ibat.Brg_v3.01AG016830	1194	0	0	0	0	0	0	0	0	0	0	0	0
Ibat.Brg_v3.01AG016840	1194	0	0	0	0	0	0	0	0	0	0	0	0
Ibat.Brg_v3.01AG016850	1203	4	1	2	8	12	2	0	0	0	0	0	2
Ibat.Brg_v3.01AG016870	1868	17	17	28	20	29	20	158	178	187	151	290	200
Ibat.Brg_v3.01AG016880	1458	2	6	12	1	2	6	3	2	6	12	20	4
Ibat.Brg_v3.01AG016900	234	0	0	0	0	1	0	0	0	0	0	0	0
Ibat.Brg_v3.01AG016910	786	74	104	96	133	134	104	2	2	7	2	18	13
Ibat.Brg_v3.01AG016930	5644	348	328	342	324	313	225	48	71	40	59	106	29
Ibat.Brg_v3.01AG016940	988	58	66	32	39	27	44	2	4	6	13	22	9
Ibat.Brg_v3.01AG016950	2461	36	8	33	30	39	19	27	16	5	9	5	18
Ibat.Brg_v3.01AG016960	790	83	151	145	134	152	102	6	4	0	1	4	0
Ibat.Brg_v3.01AG016970	966	0	0	0	0	0	0	0	0	0	0	0	0
Ibat.Brg_v3.01AG016980	384	0	0	0	0	0	0	0	0	0	0	0	0
Ibat.Brg_v3.01AG016990	2110	24	32	40	27	35	59	16	4	13	35	14	2
Ibat.Brg_v3.01AG017000	1175	2	0	0	9	10	14	0	0	0	0	0	0
Ibat.Brg_v3.01AG017010	621	0	0	0	0	0	0	0	0	0	0	0	0
Ibat.Brg_v3.01AG017020	1053	78	117	107	73	93	60	37	14	24	18	29	25
Ibat.Brg_v3.01AG017030	2132	5	2	0	4	2	0	0	0	0	0	0	2
Ibat.Brg_v3.01AG017040	1837	12	3	2	2	10	4	6	4	2	0	2	0
Ibat.Brg_v3.01AG017050	606	0	0	0	0	0	0	0	0	0	0	0	0
Ibat.Brg_v3.01AG017060	726	0	0	0	3	0	0	0	0	0	0	0	0
Ibat.Brg_v3.01AG017070	768	0	0	0	1	2	0	0	0	0	0	0	0
Ibat.Brg_v3.01AG017080	2404	315	416	375	343	281	302	24	12	24	103	134	119
Ibat.Brg_v3.01AG017100	1734	0	0	0	2	0	0	0	0	0	0	0	0
Ibat.Brg_v3.01AG017110	411	0	0	0	0	0	0	0	0	0	0	0	0
Ibat.Brg_v3.01AG017120	426	0	0	0	0	0	0	0	0	0	0	0	0
Ibat.Brg_v3.01AG017130	3216	22	29	170	22	6	17	6	8	32	1	123	10
Ibat.Brg_v3.01AG017140	771	0	1	0	0	1	0	2	0	0	0	0	0
Ibat.Brg_v3.01AG017150	351	0	0	0	0	0	0	0	0	0	0	0	0
Ibat.Brg_v3.01AG017160	673	0	0	0	0	0	0	0	0	0	0	1	0
Ibat.Brg_v3.01AG017170	2097	0	1	0	1	4	9	5	0	2	0	2	0
Ibat.Brg_v3.01AG017180	1451	9	7	10	13	18	28	3	5	4	1	3	2
Ibat.Brg_v3.01AG017190	1381	0	2	0	1	0	0	3	0	0	0	1	2
Ibat.Brg_v3.01AG017200	288	0	0	0	0	0	0	0	0	0	0	0	0
Ibat.Brg_v3.01AG017210	342	0	0	0	0	0	0	0	0	0	0	0	0
Ibat.Brg_v3.01AG017220	1375	0	0	0	0	1	0	0	3	1	1	0	0
Ibat.Brg_v3.01AG017240	1485	61	90	82	94	120	71	79	76	66	30	76	40
Ibat.Brg_v3.01AG017250	3119	20	19	14	42	6	10	8	2	2	2	13	6
Ibat.Brg_v3.01AG017270	965	0	27	266	30	4	7	97	8	6	8	20	110
Ibat.Brg_v3.01AG017280	2223	4	2	2	6	8	1	2	0	0	2	4	0
Ibat.Brg_v3.01AG017290	2124	379	506	476	364	363	288	75	105	65	112	126	81
Ibat.Brg_v3.01AG017300	363	3	9	5	2	5	2	5	0	0	0	9	18
Ibat.Brg_v3.01AG017310	228	14	10	6	4	6	0	14	2	4	4	16	2
Ibat.Brg_v3.01AG017320	321	1	0	3	0	0	2	0	0	0	0	1	3
Ibat.Brg_v3.01AG017330	3128	0	6	2	4	0	0	0	0	0	2	0	0
Ibat.Brg_v3.01AG017350	231	0	0	0	0	0	0	0	0	0	0	0	0
Ibat.Brg_v3.01AG017360	1724	0	1	0	2	0	0	0	0	0	0	0	0
Ibat.Brg_v3.01AG017370	1404	98	87	90	84	65	75	30	30	27	35	68	47
Ibat.Brg_v3.01AG017390	1415	0	0	0	0	0	0	0	0	0	0	0	2
Ibat.Brg_v3.01AG017400	372	0	0	0	0	0	0	0	0	0	0	0	0
Ibat.Brg_v3.01AG017410	249	0	0	0	0	0	0	0	0	0	0	0	0
Ibat.Brg_v3.01AG017420	366	0	0	0	0	0	0	0	0	0	0	0	0
Ibat.Brg_v3.01AG017440	968	6	1	6	0	2	3	0	0	0	0	0	0
Ibat.Brg_v3.01AG017450	1809	6	2	5	5	25	12	0	0	0	2	0	1
Ibat.Brg_v3.01AG017470	1428	32	32	31	28	22	23	14	7	4	7	7	3
Ibat.Brg_v3.01AG017480	2325	8	28	12	14	13	24	0	0	4	8	4	4
Ibat.Brg_v3.01AG017490	1086	0	1	0	1	0	0	0	0	0	1	3	0
Ibat.Brg_v3.01AG017500	731	0	0	0	0	0	0	0	0	0	0	0	0
Ibat.Brg_v3.01AG017510	636	0	0	0	0	0	0	0	0	0	0	0	0
Ibat.Brg_v3.01AG017540	1107	3	1	2	0	0	0	1	0	0	0	0	10
Ibat.Brg_v3.01AG017550	2133	10	23	10	7	34	20	22	10	4	4	12	10
Ibat.Brg_v3.01AG017560	1050	2	0	0	2	2	2	0	0	0	0	0	0
Ibat.Brg_v3.01AG017590	2571	0	0	0	0	2	0	0	0	0	0	0	0
Ibat.Brg_v3.01AG017600	771	0	0	0	0	0	0	0	0	0	0	0	0
Ibat.Brg_v3.01AG017610	841	1	0	0	0	1	0	0	0	0	0	0	0
Ibat.Brg_v3.01AG017620	384	1	0	0	0	1	0	0	0	0	0	0	0
Ibat.Brg_v3.01AG017630	1482	0	0	0	0	0	0	0	0	0	0	0	0
Ibat.Brg_v3.01AG017640	606	2	6	2	0	0	0	0	0	0	7	0	2
Ibat.Brg_v3.01AG017650	858	0	0	0	0	0	0	0	0	0	0	0	0
Ibat.Brg_v3.01AG017670	459	0	2	0	0	0	2	0	0	0	0	0	0
Ibat.Brg_v3.01AG017680	438	22	32	28	11	18	17	2	1	2	4	11	2
Ibat.Brg_v3.01AG017690	1848	34	7	10	4	1	0	0	0	0	0	2	0
Ibat.Brg_v3.01AG017700	320	0	0	0	0	2	0	0	0	0	0	0	0
Ibat.Brg_v3.01AG017710	914	0	0	0	0	1	0	0	0	0	0	0	0
Ibat.Brg_v3.01AG017720	992	64	81	51	67	79	98	12	13	8	26	66	122
Ibat.Brg_v3.01AG017730	309	0	2	7	6	12	6	5	0	1	0	8	4
Ibat.Brg_v3.01AG017740	411	13	12	7	21	8	11	2	35	1	51	5	3
Ibat.Brg_v3.01AG017760	1335	0	0	0	0	0	0	0	0	0	0	0	0
Ibat.Brg_v3.01AG017790	762	0	0	0	0	0	0	0	0	0	0	0	0
Ibat.Brg_v3.01AG017820	222	0	0	0	0	0	0	0	0	0	0	0	0
Ibat.Brg_v3.01AG017830	949	2	4	0	0	0	1	0	0	1	4	1	0
Ibat.Brg_v3.01AG017850	216	0	0	0	0	0	0	0	0	0	0	0	0
Ibat.Brg_v3.01AG017890	654	0	0	0	0	0	1	0	0	0	0	2	0
Ibat.Brg_v3.01AG017900	237	0	0	0	0	3	0	0	0	0	0	0	0
Ibat.Brg_v3.01AG017910	1069	0	0	0	0	2	1	0	0	0	0	0	0
Ibat.Brg_v3.01AG017930	354	0	0	0	0	0	0	0	0	0	0	0	0
Ibat.Brg_v3.01AG017940	1029	0	1	4	0	0	0	1	0	1	0	4	1
Ibat.Brg_v3.01AG017950	1033	4	0	0	1	1	0	0	0	0	1	5	0
Ibat.Brg_v3.01AG017960	1733	0	1	0	0	0	1	0	0	0	0	0	0
Ibat.Brg_v3.01AG017980	354	0	0	0	0	0	0	0	0	0	0	0	0
Ibat.Brg_v3.01AG017990	894	0	0	0	0	0	0	0	0	1	0	2	1
Ibat.Brg_v3.01AG018000	516	0	0	0	1	1	0	0	0	0	0	4	0
Ibat.Brg_v3.01AG018010	1083	0	0	0	0	0	0	0	0	0	0	0	0
Ibat.Brg_v3.01AG018020	378	0	0	0	0	0	0	0	0	0	0	0	0
Ibat.Brg_v3.01AG018030	501	0	0	0	0	0	0	0	0	0	0	0	0
Ibat.Brg_v3.01AG018040	342	0	0	0	0	0	0	0	0	0	0	0	0
Ibat.Brg_v3.01AG018050	588	0	0	0	0	0	0	0	0	0	0	0	0
Ibat.Brg_v3.01AG018060	1869	37	0	0	0	0	0	0	2	0	0	0	1
Ibat.Brg_v3.01AG018070	1272	1	0	0	0	0	0	0	0	0	0	2	0
Ibat.Brg_v3.01AG018080	354	0	0	0	0	0	0	0	0	0	0	0	0
Ibat.Brg_v3.01AG018090	2497	0	0	0	0	0	0	0	0	0	0	0	0
Ibat.Brg_v3.01AG018100	1881	35	11	49	5	21	15	0	8	0	0	5	0
Ibat.Brg_v3.01AG018110	1497	4	1	0	0	0	0	0	0	0	0	1	0
Ibat.Brg_v3.01AG018120	1683	0	0	2	0	0	0	1	0	0	0	2	0
Ibat.Brg_v3.01AG018130	369	0	0	0	0	0	0	0	0	0	0	0	0
Ibat.Brg_v3.01AG018140	1850	6	2	4	5	6	6	0	2	0	1	10	2
Ibat.Brg_v3.01AG018150	2003	0	0	0	0	0	0	0	0	0	0	0	0
Ibat.Brg_v3.01AG018160	1278	0	0	0	0	0	0	1	6	31	7	4	4
Ibat.Brg_v3.01AG018170	2487	0	0	0	0	0	0	0	0	0	0	4	2
Ibat.Brg_v3.01AG018180	1089	0	0	0	0	0	0	0	0	0	0	0	0
Ibat.Brg_v3.01AG018190	1086	0	0	0	2	0	2	3	0	0	2	2	0
Ibat.Brg_v3.01AG018200	795	0	0	0	0	0	0	0	0	0	2	0	0
Ibat.Brg_v3.01AG018210	3786	0	0	0	0	1	0	0	0	0	2	0	2
Ibat.Brg_v3.01AG018220	933	0	0	0	0	0	0	0	0	0	0	0	0
Ibat.Brg_v3.01AG018230	1191	0	0	0	0	0	0	0	0	0	0	0	0
Ibat.Brg_v3.01AG018240	1191	0	0	0	0	0	0	0	0	0	0	0	0
Ibat.Brg_v3.01AG018250	345	0	0	0	0	0	0	0	0	0	0	0	0
Ibat.Brg_v3.01AG018260	1105	0	0	0	0	0	0	15	11	11	22	18	17
Ibat.Brg_v3.01AG018280	222	0	0	0	0	0	0	0	0	0	0	0	0
Ibat.Brg_v3.01AG018290	2622	259	405	415	249	362	330	262	294	185	214	272	206
Ibat.Brg_v3.01AG018310	1148	16	5	4	0	2	6	0	0	0	0	0	0
Ibat.Brg_v3.01AG018320	2226	31	19	17	16	3	10	4	1	2	36	5	4
Ibat.Brg_v3.01AG018330	2553	6	6	26	50	39	7	6	0	10	21	18	1
Ibat.Brg_v3.01AG018340	249	0	0	0	0	0	0	0	0	0	0	0	0
Ibat.Brg_v3.01AG018350	1428	0	0	0	0	0	0	0	0	0	0	0	0
Ibat.Brg_v3.01AG018360	540	0	0	0	0	0	0	0	0	0	0	0	0
Ibat.Brg_v3.01AG018370	4234	414	528	534	311	430	339	377	316	269	295	435	325
Ibat.Brg_v3.01AG018380	3717	987	1074	1044	760	855	664	249	265	184	207	341	214
Ibat.Brg_v3.01AG018390	1386	184	231	226	259	274	226	107	140	52	98	136	69
Ibat.Brg_v3.01AG018400	237	3	2	0	1	6	1	2	2	2	0	0	2
Ibat.Brg_v3.01AG018410	1142	1591	1999	1823	1307	1263	1174	504	483	397	648	755	505
Ibat.Brg_v3.01AG018420	423	0	0	0	0	0	0	0	0	0	0	0	0
Ibat.Brg_v3.01AG018430	576	0	0	0	0	0	0	0	0	0	0	0	0
Ibat.Brg_v3.01AG018450	1830	0	0	0	0	0	0	0	0	0	0	0	0
Ibat.Brg_v3.01AG018460	417	0	0	0	0	0	0	0	0	0	0	0	0
Ibat.Brg_v3.01AG018480	1869	0	0	0	0	0	0	0	0	0	0	0	0
Ibat.Brg_v3.01AG018490	429	2	0	0	0	0	0	0	0	0	0	0	0
Ibat.Brg_v3.01AG018500	369	0	0	0	0	0	0	0	0	0	0	0	0
Ibat.Brg_v3.01AG018520	1482	0	0	0	0	0	0	0	0	0	0	2	0
Ibat.Brg_v3.01AG018530	414	0	0	0	0	0	0	0	0	0	0	0	0
Ibat.Brg_v3.01AG018540	624	0	0	0	0	0	0	0	0	0	0	0	0
Ibat.Brg_v3.01AG018550	1518	0	0	0	0	0	0	0	0	0	0	0	0
Ibat.Brg_v3.01AG018560	798	4	2	3	6	0	4	0	0	2	0	6	0
Ibat.Brg_v3.01AG018570	357	0	0	0	0	0	0	0	0	0	0	0	0
Ibat.Brg_v3.01AG018580	291	0	0	0	0	0	0	0	0	0	0	0	0
Ibat.Brg_v3.01AG018590	807	2	0	3	5	0	0	1	0	0	0	0	0
Ibat.Brg_v3.01AG018600	297	0	0	0	0	0	0	1	0	0	0	0	0
Ibat.Brg_v3.01AG018610	1185	0	0	2	0	0	2	0	1	0	0	0	5
Ibat.Brg_v3.01AG018630	591	4	2	5	1	0	0	3	0	0	1	1	0
Ibat.Brg_v3.01AG018640	813	0	0	0	0	0	1	0	0	0	0	0	0
Ibat.Brg_v3.01AG018650	2347	0	0	0	0	0	3	0	0	0	0	0	1
Ibat.Brg_v3.01AG018660	2526	0	0	0	1	0	0	0	0	0	0	0	0
Ibat.Brg_v3.01AG018670	225	0	0	0	0	0	0	0	0	0	0	0	0
Ibat.Brg_v3.01AG018680	255	0	0	0	0	0	0	0	0	0	0	0	0
Ibat.Brg_v3.01AG018690	1212	2	0	0	0	0	0	1	0	0	0	0	0
Ibat.Brg_v3.01AG018700	900	2	1	0	12	4	2	3	6	34	12	9	11
Ibat.Brg_v3.01AG018710	1082	325	373	317	225	208	164	29	25	38	30	46	23
Ibat.Brg_v3.01AG018720	876	2327	2607	2617	2819	2807	2290	540	482	330	506	751	553
Ibat.Brg_v3.01AG018730	1548	0	0	0	0	0	4	0	0	0	0	0	0
Ibat.Brg_v3.01AG018740	360	0	0	0	0	0	0	0	0	0	0	0	0
Ibat.Brg_v3.01AG018750	381	0	0	0	0	0	0	0	0	0	0	0	0
Ibat.Brg_v3.01AG018770	1221	0	0	0	0	0	0	0	0	0	0	0	0
Ibat.Brg_v3.01AG018780	1401	0	3	0	0	0	0	0	0	0	0	0	0
Ibat.Brg_v3.01AG018790	348	0	0	0	0	0	0	0	0	0	0	0	0
Ibat.Brg_v3.01AG018800	1151	0	0	0	0	0	0	0	6	0	2	8	4
Ibat.Brg_v3.01AG018810	345	0	0	0	0	0	0	0	0	0	0	0	0
Ibat.Brg_v3.01AG018820	3999	885	985	1021	728	903	815	221	188	156	259	309	202
Ibat.Brg_v3.01AG018830	3877	476	429	439	464	480	349	107	110	89	96	136	69
Ibat.Brg_v3.01AG018840	738	0	0	0	0	0	0	0	0	0	0	0	0
Ibat.Brg_v3.01AG018850	1892	378	439	405	241	325	207	70	69	67	66	182	59
Ibat.Brg_v3.01AG018860	363	252	249	234	163	209	146	16	27	10	7	51	48
Ibat.Brg_v3.01AG018870	1305	959	1054	959	716	754	679	182	205	154	202	313	146
Ibat.Brg_v3.01AG018880	342	40	88	52	51	35	36	47	51	78	43	60	64
Ibat.Brg_v3.01AG018900	597	0	3	0	6	0	2	7	6	6	6	4	4
Ibat.Brg_v3.01AG018910	717	0	0	6	8	3	10	0	0	3	0	0	2
Ibat.Brg_v3.01AG018930	741	173	103	141	117	150	113	35	40	11	43	47	53
Ibat.Brg_v3.01AG018940	741	0	0	2	0	0	0	1	0	0	0	0	0
Ibat.Brg_v3.01AG018950	1289	0	0	0	0	0	0	0	0	0	0	0	0
Ibat.Brg_v3.01AG018960	561	0	0	0	0	0	0	0	0	0	0	0	0
Ibat.Brg_v3.01AG018970	3336	652	725	847	752	736	571	175	159	118	106	181	117
Ibat.Brg_v3.01AG018980	1555	139	159	168	97	129	157	74	69	169	75	144	77
Ibat.Brg_v3.01AG018990	561	0	0	0	0	0	0	0	0	0	0	0	0
Ibat.Brg_v3.01AG019000	351	0	0	0	0	0	0	0	0	0	0	0	0
Ibat.Brg_v3.01AG019010	306	0	0	0	0	0	0	0	0	0	0	0	0
Ibat.Brg_v3.01AG019020	318	0	0	0	0	0	0	0	0	0	0	0	1
Ibat.Brg_v3.01AG019030	690	0	1	2	4	1	1	0	0	1	1	3	0
Ibat.Brg_v3.01AG019040	1697	1	0	0	0	0	0	0	0	0	0	0	2
Ibat.Brg_v3.01AG019050	3046	188	292	212	254	237	175	89	76	51	70	128	92
Ibat.Brg_v3.01AG019060	3837	185	253	275	190	183	199	329	368	281	294	370	265
Ibat.Brg_v3.01AG019070	3489	39	28	16	38	49	45	20	1	14	11	8	6
Ibat.Brg_v3.01AG019080	720	0	0	0	0	0	0	0	0	0	0	0	0
Ibat.Brg_v3.01AG019090	360	0	0	0	0	0	0	0	0	0	0	0	0
Ibat.Brg_v3.01AG019100	366	0	0	0	0	0	0	0	0	0	0	0	0
Ibat.Brg_v3.01AG019110	279	0	0	0	0	0	0	0	0	0	0	0	0
Ibat.Brg_v3.01AG019120	1263	0	0	0	0	0	0	0	0	0	0	0	0
Ibat.Brg_v3.01AG019130	927	0	0	0	0	0	0	0	0	0	0	0	0
Ibat.Brg_v3.01AG019140	1089	0	0	0	0	0	0	0	0	0	0	0	0
Ibat.Brg_v3.01AG019160	2271	0	0	0	0	0	0	0	0	0	0	0	0
Ibat.Brg_v3.01AG019170	806	0	0	0	0	0	0	0	0	0	0	0	0
Ibat.Brg_v3.01AG019190	1327	0	0	0	0	0	0	0	0	0	0	0	0
Ibat.Brg_v3.01AG019200	2138	0	0	2	0	4	0	0	0	0	0	0	0
Ibat.Brg_v3.01AG019210	1348	6	6	3	7	0	2	0	6	0	4	7	2
Ibat.Brg_v3.01AG019220	249	0	0	0	0	0	0	0	0	0	0	0	0
Ibat.Brg_v3.01AG019230	249	0	0	0	0	0	0	0	0	0	0	0	0
Ibat.Brg_v3.01AG019240	501	0	0	0	0	0	0	0	0	0	0	0	0
Ibat.Brg_v3.01AG019250	951	0	0	13	4	0	5	0	4	0	0	0	0
Ibat.Brg_v3.01AG019260	487	0	0	0	0	0	0	0	0	0	0	0	0
Ibat.Brg_v3.01AG019280	351	0	0	0	0	0	0	0	0	0	0	0	0
Ibat.Brg_v3.01AG019290	1630	8	4	9	4	11	1	0	0	0	0	0	0
Ibat.Brg_v3.01AG019300	1906	6	3	2	9	23	14	4	4	0	0	2	26
Ibat.Brg_v3.01AG019310	279	3	12	6	9	7	6	2	0	1	0	3	0
Ibat.Brg_v3.01AG019320	1758	13	26	14	2	11	11	13	16	9	4	24	12
Ibat.Brg_v3.01AG019330	2326	0	0	0	0	0	0	0	0	0	0	0	0
Ibat.Brg_v3.01AG019340	881	2	0	0	0	0	0	0	0	0	0	0	0
Ibat.Brg_v3.01AG019350	1037	6	0	2	0	2	0	1	0	0	2	0	0
Ibat.Brg_v3.01AG019360	1781	0	0	2	0	0	0	0	0	0	0	0	0
Ibat.Brg_v3.01AG019370	777	0	0	0	0	0	0	0	0	0	0	0	0
Ibat.Brg_v3.01AG019380	579	0	0	0	0	0	0	0	0	0	0	0	0
Ibat.Brg_v3.01AG019390	711	0	0	0	0	0	0	0	0	0	0	0	0
Ibat.Brg_v3.01AG019400	1216	8	7	2	3	2	4	1	3	0	0	2	0
Ibat.Brg_v3.01AG019410	1710	0	0	0	0	0	0	0	0	0	0	0	0
Ibat.Brg_v3.01AG019420	1068	0	0	6	0	0	0	2	6	9	6	6	4
Ibat.Brg_v3.01AG019430	3525	67	69	75	65	96	65	13	15	13	14	18	19
Ibat.Brg_v3.01AG019440	2286	0	1	0	0	0	0	0	0	0	0	0	0
Ibat.Brg_v3.01AG019450	2359	0	0	0	0	0	0	0	0	0	0	0	0
Ibat.Brg_v3.01AG019470	4550	112	107	90	85	98	88	137	134	87	177	242	123
Ibat.Brg_v3.01AG019480	729	0	0	0	0	0	0	0	0	0	0	0	0
Ibat.Brg_v3.01AG019490	795	0	0	0	0	0	0	0	0	0	0	0	0
Ibat.Brg_v3.01AG019500	2093	0	0	0	0	0	0	0	0	0	0	0	0
Ibat.Brg_v3.01AG019510	1200	0	0	0	0	0	0	0	0	0	0	0	0
Ibat.Brg_v3.01AG019520	1089	117	156	175	101	157	140	19	12	23	22	25	24
Ibat.Brg_v3.01AG019530	606	2	0	2	2	5	0	0	0	0	0	7	0
Ibat.Brg_v3.01AG019540	351	0	0	0	0	0	0	0	0	0	0	0	0
Ibat.Brg_v3.01AG019550	1503	12	14	13	10	18	13	8	0	2	0	9	0
Ibat.Brg_v3.01AG019560	264	20	34	33	31	20	20	14	9	21	10	18	17
Ibat.Brg_v3.01AG019570	225	0	0	0	0	0	0	0	0	0	0	0	0
Ibat.Brg_v3.01AG019590	756	0	0	0	0	0	0	0	0	0	0	0	0
Ibat.Brg_v3.01AG019600	408	0	0	0	0	0	0	0	0	0	0	0	0
Ibat.Brg_v3.01AG019610	1744	0	0	0	0	0	0	0	0	0	0	2	0
Ibat.Brg_v3.01AG019630	1926	0	22	2	4	9	2	8	4	0	10	15	4
Ibat.Brg_v3.01AG019640	321	0	0	0	0	0	0	0	0	0	0	0	0
Ibat.Brg_v3.01AG019660	1532	0	0	1	6	0	2	0	0	0	2	0	0
Ibat.Brg_v3.01AG019670	1406	0	0	0	0	0	0	0	0	0	0	0	0
Ibat.Brg_v3.01AG019680	2343	0	0	0	0	0	2	0	4	2	3	4	1
Ibat.Brg_v3.01AG019690	1329	0	6	0	0	0	0	0	0	0	0	2	0
Ibat.Brg_v3.01AG019700	213	0	0	0	0	0	0	0	0	0	0	0	0
Ibat.Brg_v3.01AG019710	1930	23	4	15	6	11	2	6	4	24	43	8	14
Ibat.Brg_v3.01AG019730	315	2	1	6	3	1	4	0	0	0	0	2	1
Ibat.Brg_v3.01AG019740	1461	1	4	2	18	5	1	96	100	61	93	121	73
Ibat.Brg_v3.01AG019750	333	0	0	0	0	0	0	0	0	0	0	0	0
Ibat.Brg_v3.01AG019760	1375	19	20	17	34	28	14	0	0	2	10	9	3
Ibat.Brg_v3.01AG019770	813	33	14	28	32	45	23	11	6	12	2	14	4
Ibat.Brg_v3.01AG019780	1847	2	1	2	23	22	30	19	25	25	37	55	20
Ibat.Brg_v3.01AG019790	619	0	1	0	0	0	0	0	10	0	1	0	0
Ibat.Brg_v3.01AG019800	1125	23	30	57	29	36	25	25	43	11	21	48	43
Ibat.Brg_v3.01AG019810	1310	1	0	0	0	0	0	0	0	0	2	0	0
Ibat.Brg_v3.01AG019820	276	0	0	0	0	0	0	0	0	0	0	0	0
Ibat.Brg_v3.01AG019830	656	0	0	0	0	0	1	0	2	0	0	0	0
Ibat.Brg_v3.01AG019840	1809	139	75	71	95	90	68	30	51	21	50	55	47
Ibat.Brg_v3.01AG019850	258	0	0	0	0	0	0	0	0	0	0	0	0
Ibat.Brg_v3.01AG019860	1218	0	0	0	0	0	0	0	0	0	0	0	0
Ibat.Brg_v3.01AG019870	2996	193	229	215	168	205	141	227	217	219	226	363	196
Ibat.Brg_v3.01AG019880	357	0	4	3	0	2	2	2	0	0	0	1	2
Ibat.Brg_v3.01AG019890	444	0	0	0	0	0	0	0	8	0	0	0	0
Ibat.Brg_v3.01AG019900	762	1	3	1	2	6	2	0	0	0	0	1	0
Ibat.Brg_v3.01AG019910	1446	18	27	24	36	32	38	0	0	0	0	0	0
Ibat.Brg_v3.01AG019920	1218	11	14	11	25	28	15	0	0	0	0	0	0
Ibat.Brg_v3.01AG019930	2376	667	754	857	1009	1027	950	74	79	71	32	68	29
Ibat.Brg_v3.01AG019940	1092	21	42	26	49	27	24	6	1	0	16	8	2
Ibat.Brg_v3.01AG019960	2733	0	0	0	2	3	1	7	0	0	1	6	1
Ibat.Brg_v3.01AG019970	516	0	0	0	0	0	1	0	0	0	0	0	0
Ibat.Brg_v3.01AG019980	897	1	3	0	3	0	2	0	0	0	0	0	0
Ibat.Brg_v3.01AG019990	2293	6	13	7	2	2	8	0	1	0	1	0	0
Ibat.Brg_v3.01AG020010	2365	8	1	2	2	2	1	7	11	8	0	7	2
Ibat.Brg_v3.01AG020020	2957	1	3	0	4	0	1	0	0	0	0	0	0
Ibat.Brg_v3.01AG020030	2094	0	0	0	0	0	0	2	0	0	0	0	0
Ibat.Brg_v3.01AG020040	2220	0	1	4	2	2	0	0	0	0	0	0	0
Ibat.Brg_v3.01AG020050	519	0	2	0	0	0	0	0	0	0	0	0	0
Ibat.Brg_v3.01AG020060	669	16	36	10	38	9	34	0	0	0	3	11	2
Ibat.Brg_v3.01AG020070	675	145	156	151	192	251	184	2	3	0	1	1	0
Ibat.Brg_v3.01AG020080	1277	100	114	118	124	207	102	50	20	27	17	34	16
Ibat.Brg_v3.01AG020090	1461	787	918	964	606	455	538	194	197	188	153	199	173
Ibat.Brg_v3.01AG020100	1215	3536	4058	3586	5384	5351	4668	669	617	486	1521	2062	1426
Ibat.Brg_v3.01AG020110	947	42	47	27	51	58	42	211	132	141	78	110	89
Ibat.Brg_v3.01AG020120	834	15	10	8	15	6	6	2	2	0	1	14	4
Ibat.Brg_v3.01AG020130	3384	27	29	16	7	6	6	0	0	0	0	2	0
Ibat.Brg_v3.01AG020140	459	0	0	0	0	0	0	4	2	0	0	0	0
Ibat.Brg_v3.01AG020150	414	0	0	0	0	0	0	0	0	0	0	0	0
Ibat.Brg_v3.01AG020160	3619	0	0	10	2	2	0	12	0	0	0	2	8
Ibat.Brg_v3.01AG020170	4837	48	92	202	75	90	74	24	44	29	53	51	20
Ibat.Brg_v3.01AG020180	1185	1	2	0	1	2	1	0	5	1	10	12	23
Ibat.Brg_v3.01AG020190	408	5	2	0	2	2	2	0	1	0	0	3	5
Ibat.Brg_v3.01AG020200	856	2	0	3	6	0	2	0	0	0	0	2	0
Ibat.Brg_v3.01AG020220	1902	0	2	4	0	1	0	0	0	0	4	4	6
Ibat.Brg_v3.01AG020230	3922	0	2	4	0	0	4	0	8	0	0	2	0
Ibat.Brg_v3.01AG020240	3159	68	111	70	69	72	54	54	36	40	46	91	58
Ibat.Brg_v3.01AG020250	1076	0	0	0	0	0	0	0	0	0	0	0	0
Ibat.Brg_v3.01AG020260	900	15	25	30	28	20	27	21	20	30	37	54	49
Ibat.Brg_v3.01AG020270	384	0	1	4	0	1	3	3	2	1	2	1	1
Ibat.Brg_v3.01AG020290	429	0	0	0	1	0	0	0	1	0	0	2	0
Ibat.Brg_v3.01AG020300	273	0	0	0	0	0	0	0	0	0	0	0	0
Ibat.Brg_v3.01AG020310	1136	0	3	3	1	2	0	4	1	1	3	13	14
Ibat.Brg_v3.01AG020320	1246	149	177	85	171	91	138	41	156	65	62	81	50
Ibat.Brg_v3.01AG020330	354	0	0	0	0	0	0	0	0	0	0	0	0
Ibat.Brg_v3.01AG020340	1163	308	362	211	398	354	337	131	150	133	121	240	207
Ibat.Brg_v3.01AG020350	1462	652	931	1041	915	865	897	604	606	596	765	1239	795
Ibat.Brg_v3.01AG020360	1077	0	1	0	1	0	1	1	0	0	1	5	1
Ibat.Brg_v3.01AG020380	1209	0	0	0	0	0	0	0	0	0	0	0	0
Ibat.Brg_v3.01AG020390	791	48	76	77	87	76	86	46	26	25	25	58	67
Ibat.Brg_v3.01AG020400	1330	41	54	39	20	25	44	20	4	9	28	22	19
Ibat.Brg_v3.01AG020410	1915	2	0	0	0	0	0	0	0	0	0	0	0
Ibat.Brg_v3.01AG020420	528	0	0	0	0	0	0	0	0	0	0	0	0
Ibat.Brg_v3.01AG020430	2113	0	1	0	0	0	0	1	0	0	0	0	0
Ibat.Brg_v3.01AG020440	507	0	0	0	0	0	0	0	0	0	0	0	0
Ibat.Brg_v3.01AG020450	399	4	0	1	0	3	1	0	0	0	1	0	0
Ibat.Brg_v3.01AG020460	1518	0	0	0	0	0	0	0	0	0	0	0	0
Ibat.Brg_v3.01AG020470	1130	37	58	26	34	29	50	10	9	1	11	6	11
Ibat.Brg_v3.01AG020480	459	0	0	0	0	0	0	0	2	0	0	0	0
Ibat.Brg_v3.01AG020490	669	0	0	0	0	0	0	0	0	0	0	0	0
Ibat.Brg_v3.01AG020500	717	9	25	21	18	11	12	2	0	0	3	11	5
Ibat.Brg_v3.01AG020510	1599	2	1	9	2	3	6	0	0	0	4	2	1
Ibat.Brg_v3.01AG020520	1253	0	0	0	0	0	0	0	0	0	0	0	0
Ibat.Brg_v3.01AG020530	1990	0	0	0	0	0	0	23	18	8	4	14	1
Ibat.Brg_v3.01AG020540	420	130	125	139	167	195	162	63	69	26	70	43	44
Ibat.Brg_v3.01AG020550	1854	427	802	377	707	821	569	400	374	436	344	512	413
Ibat.Brg_v3.01AG020560	1505	3	5	7	2	8	6	0	0	1	2	2	0
Ibat.Brg_v3.01AG020570	1973	25	41	33	27	17	16	21	14	16	6	27	8
Ibat.Brg_v3.01AG020580	1230	0	2	2	0	2	2	18	6	0	2	8	8
Ibat.Brg_v3.01AG020590	2219	36	54	46	55	37	34	18	16	2	11	19	8
Ibat.Brg_v3.01AG020600	2368	47	20	82	35	20	81	43	13	14	32	31	12
Ibat.Brg_v3.01AG020610	2177	484	554	491	527	493	568	537	541	410	473	863	471
Ibat.Brg_v3.01AG020620	2364	345	441	398	402	338	365	180	186	143	208	209	182
Ibat.Brg_v3.01AG020630	1836	130	163	198	133	152	85	30	20	15	45	76	54
Ibat.Brg_v3.01AG020640	960	0	0	0	0	0	0	0	0	0	0	4	1
Ibat.Brg_v3.01AG020650	2529	406	420	372	301	301	269	59	82	52	100	140	69
Ibat.Brg_v3.01AG020660	693	293	390	401	387	340	367	108	112	77	130	186	155
Ibat.Brg_v3.01AG020670	1407	0	0	0	0	0	0	0	0	0	0	8	0
Ibat.Brg_v3.01AG020680	1284	0	0	0	0	0	0	0	0	0	0	0	0
Ibat.Brg_v3.01AG020690	1407	0	0	0	0	0	0	0	0	0	0	0	0
Ibat.Brg_v3.01AG020700	483	0	0	0	0	0	0	0	0	0	0	0	0
Ibat.Brg_v3.01AG020710	2480	370	413	369	417	467	358	39	27	22	80	116	69
Ibat.Brg_v3.01AG020720	455	0	2	2	2	4	2	12	15	36	5	11	10
Ibat.Brg_v3.01AG020730	2325	161	192	182	168	223	137	74	81	91	89	160	60
Ibat.Brg_v3.01AG020740	453	21	25	13	14	18	19	4	8	5	5	13	3
Ibat.Brg_v3.01AG020750	903	75	206	61	58	97	111	19	82	27	19	34	8
Ibat.Brg_v3.01AG020760	612	0	0	0	0	0	0	0	0	0	0	0	0
Ibat.Brg_v3.01AG020770	1459	2	0	2	0	0	0	4	2	0	6	3	0
Ibat.Brg_v3.01AG020780	2458	14	8	2	2	10	4	0	0	0	0	0	2
Ibat.Brg_v3.01AG020790	1566	0	0	2	0	0	0	0	0	1	0	0	0
Ibat.Brg_v3.01AG020800	1675	2	3	1	0	1	1	2	2	0	0	6	3
Ibat.Brg_v3.01AG020810	1796	6	0	2	12	4	7	1	1	32	5	1	1
Ibat.Brg_v3.01AG020820	2094	6	8	7	0	6	9	32	45	37	139	195	137
Ibat.Brg_v3.01AG020830	1244	13	24	42	10	14	18	0	0	0	0	4	0
Ibat.Brg_v3.01AG020840	936	821	980	745	590	677	452	531	408	488	588	914	519
Ibat.Brg_v3.01AG020850	315	14	5	30	3	3	4	0	0	0	0	0	0
Ibat.Brg_v3.01AG020860	1574	492	517	574	554	522	551	399	308	267	324	482	313
Ibat.Brg_v3.01AG020870	886	0	0	0	5	0	4	0	0	0	0	0	0
Ibat.Brg_v3.01AG020880	741	0	0	0	0	0	0	0	0	0	0	0	0
Ibat.Brg_v3.01AG020890	1563	2	0	0	0	0	0	0	0	0	0	0	0
Ibat.Brg_v3.01AG020900	1624	156	196	234	208	106	191	83	112	104	119	87	107
Ibat.Brg_v3.01AG020910	411	211	425	229	165	171	140	0	4	0	0	0	0
Ibat.Brg_v3.01AG020920	4202	122	164	158	105	101	92	60	51	40	44	83	59
Ibat.Brg_v3.01AG020930	1949	77	95	68	84	85	63	17	14	7	17	22	10
Ibat.Brg_v3.01AG020940	1031	60	43	31	62	13	55	11	33	30	78	32	32
Ibat.Brg_v3.01AG020950	1800	684	925	753	560	664	627	267	193	271	179	369	218
Ibat.Brg_v3.01AG020960	2138	976	1344	1105	1194	1155	884	332	318	355	379	651	426
Ibat.Brg_v3.01AG020970	1781	26	27	44	29	21	34	16	21	8	11	36	23
Ibat.Brg_v3.01AG020980	2487	576	598	359	512	589	458	346	161	107	211	155	270
Ibat.Brg_v3.01AG020990	1611	0	0	0	0	0	0	0	0	0	2	2	2
Ibat.Brg_v3.01AG021000	1440	0	0	0	0	0	0	0	0	0	0	0	0
Ibat.Brg_v3.01AG021010	1691	210	254	237	270	266	251	36	49	25	27	72	46
Ibat.Brg_v3.01AG021020	2562	2635	2913	2811	2744	2734	2457	981	1077	871	1183	1848	1199
Ibat.Brg_v3.01AG021030	1933	73	110	82	77	85	62	41	52	30	39	55	22
Ibat.Brg_v3.01AG021040	1123	4307	5690	4949	5491	5407	4610	5760	5664	4740	6955	10309	6611
Ibat.Brg_v3.01AG021050	1762	6	3	4	6	6	4	4	10	8	12	5	4
Ibat.Brg_v3.01AG021060	4001	605	666	548	620	731	512	154	110	109	148	208	118
Ibat.Brg_v3.01AG021070	1968	186	159	132	109	83	89	122	152	113	101	162	101
Ibat.Brg_v3.01AG021080	2081	182	167	193	185	164	186	70	73	60	52	93	40
Ibat.Brg_v3.01AG021090	1158	40	94	110	20	46	70	25	50	24	37	39	19
Ibat.Brg_v3.01AG021100	1224	588	608	532	629	651	510	415	307	438	283	411	275
Ibat.Brg_v3.01AG021110	366	2	0	2	8	1	1	6	2	0	2	1	0
Ibat.Brg_v3.01AG021120	936	0	0	0	0	0	0	2	6	0	0	0	0
Ibat.Brg_v3.01AG021130	2056	743	836	724	766	753	675	131	83	79	61	101	55
Ibat.Brg_v3.01AG021140	702	28	37	29	24	21	14	0	0	0	0	0	0
Ibat.Brg_v3.01AG021150	2015	21	30	25	0	2	6	0	0	0	0	4	2
Ibat.Brg_v3.01AG021170	1533	13	16	7	7	30	16	0	0	2	2	8	0
Ibat.Brg_v3.01AG021180	2434	120	116	119	77	142	99	116	70	84	39	117	51
Ibat.Brg_v3.01AG021190	1786	0	4	0	0	0	0	70	52	53	14	33	22
Ibat.Brg_v3.01AG021200	1027	6	5	5	8	13	0	310	238	182	227	317	227
Ibat.Brg_v3.01AG021210	1027	2	2	0	7	3	1	78	62	38	52	75	59
Ibat.Brg_v3.01AG021220	1359	0	0	0	0	0	0	17	11	17	9	25	5
Ibat.Brg_v3.01AG021230	717	0	0	0	0	0	0	0	0	0	0	1	0
Ibat.Brg_v3.01AG021240	1545	2	0	2	7	0	1	98	71	76	44	100	69
Ibat.Brg_v3.01AG021250	792	0	0	0	0	0	0	37	29	48	40	65	26
Ibat.Brg_v3.01AG021260	2336	352	384	432	296	288	271	948	855	747	733	1125	777
Ibat.Brg_v3.01AG021270	1178	26	54	46	36	61	23	67	45	52	69	102	84
Ibat.Brg_v3.01AG021280	603	10	4	6	6	0	8	123	91	108	49	44	72
Ibat.Brg_v3.01AG021290	555	2	6	3	8	2	4	94	87	68	40	66	44
Ibat.Brg_v3.01AG021300	2916	16	12	7	11	4	8	30	26	19	17	36	14
Ibat.Brg_v3.01AG021310	909	0	0	0	0	0	0	0	0	0	0	0	0
Ibat.Brg_v3.01AG021320	7240	292	221	187	301	301	166	34	103	34	253	110	62
Ibat.Brg_v3.01AG021330	2288	161	145	167	134	111	88	84	95	101	50	71	85
Ibat.Brg_v3.01AG021340	850	208	156	215	182	149	106	146	173	117	138	275	179
Ibat.Brg_v3.01AG021350	1889	72	83	59	73	78	58	26	39	29	8	20	28
Ibat.Brg_v3.01AG021360	1344	0	0	0	0	0	0	0	0	0	0	0	0
Ibat.Brg_v3.01AG021370	1319	532	666	525	414	417	390	255	260	191	247	396	266
Ibat.Brg_v3.01AG021380	414	0	0	0	0	0	0	1	0	0	0	0	0
Ibat.Brg_v3.01AG021390	1545	26	28	39	37	34	25	36	26	7	3	22	14
Ibat.Brg_v3.01AG021400	1549	18	19	11	15	19	23	8	11	1	7	15	26
Ibat.Brg_v3.01AG021410	405	9	9	7	10	9	8	1	2	1	1	3	1
Ibat.Brg_v3.01AG021420	1500	0	0	0	0	0	0	0	0	0	0	0	0
Ibat.Brg_v3.01AG021430	2021	9	10	27	2	15	6	0	0	2	7	8	2
Ibat.Brg_v3.01AG021440	2098	9	12	2	2	13	8	0	0	0	0	0	0
Ibat.Brg_v3.01AG021450	1919	134	201	170	146	117	121	181	190	155	194	239	188
Ibat.Brg_v3.01AG021460	1194	0	0	0	0	3	1	1	0	0	0	0	2
Ibat.Brg_v3.01AG021470	4069	3	0	2	0	13	2	42	0	2	5	6	2
Ibat.Brg_v3.01AG021480	1233	0	0	0	0	0	0	0	0	0	0	0	0
Ibat.Brg_v3.01AG021490	1962	53	48	57	57	40	60	21	40	35	29	58	32
Ibat.Brg_v3.01AG021500	1830	187	239	211	243	270	216	20	22	16	18	48	12
Ibat.Brg_v3.01AG021510	750	0	0	0	0	0	0	0	0	0	0	0	0
Ibat.Brg_v3.01AG021520	645	0	0	0	0	0	0	2	0	0	0	0	0
Ibat.Brg_v3.01AG021530	489	0	0	0	0	0	0	0	0	0	0	0	0
Ibat.Brg_v3.01AG021540	1518	31	52	43	52	57	29	1	0	0	0	1	0
Ibat.Brg_v3.01AG021550	1122	49	57	71	61	73	69	4	1	4	14	4	24
Ibat.Brg_v3.01AG021560	525	0	0	0	0	0	0	0	0	0	0	0	0
Ibat.Brg_v3.01AG021570	234	0	0	0	0	2	2	0	0	0	0	0	0
Ibat.Brg_v3.01AG021580	2221	0	0	0	0	4	2	0	4	22	0	2	0
Ibat.Brg_v3.01AG021590	1476	0	0	0	0	0	0	0	0	0	0	2	0
Ibat.Brg_v3.01AG021600	927	399	410	356	401	403	388	232	193	165	130	160	96
Ibat.Brg_v3.01AG021610	2814	0	2	0	0	0	0	0	0	0	0	0	0
Ibat.Brg_v3.01AG021620	2115	0	0	0	0	0	0	0	0	0	0	1	0
Ibat.Brg_v3.01AG021630	465	0	0	0	0	0	0	0	0	0	1	0	1
Ibat.Brg_v3.01AG021640	578	0	0	0	0	0	0	0	0	0	0	0	0
Ibat.Brg_v3.01AG021650	2493	484	666	701	382	337	392	0	1	0	0	0	0
Ibat.Brg_v3.01AG021660	810	0	0	0	0	0	0	0	0	0	0	0	0
Ibat.Brg_v3.01AG021670	926	15	17	25	28	18	15	32	16	20	21	37	42
Ibat.Brg_v3.01AG021680	993	178	191	212	184	184	176	584	556	480	552	862	481
Ibat.Brg_v3.01AG021690	766	354	399	353	323	397	369	1891	1734	1665	2054	2978	2009
Ibat.Brg_v3.01AG021700	2059	24	18	17	40	22	28	458	405	318	498	717	494
Ibat.Brg_v3.01AG021710	643	2	1	0	2	0	2	2	3	0	0	1	0
Ibat.Brg_v3.01AG021720	941	2	1	0	0	7	0	0	1	0	0	2	0
Ibat.Brg_v3.01AG021730	1689	0	0	0	0	0	0	9	6	6	29	21	6
Ibat.Brg_v3.01AG021740	270	40	36	35	28	28	32	10	12	20	30	22	20
Ibat.Brg_v3.01AG021750	1523	0	2	6	0	2	4	2	2	0	8	4	0
Ibat.Brg_v3.01AG021760	1344	35	31	12	35	17	41	0	0	2	0	0	0
Ibat.Brg_v3.01AG021770	934	0	0	0	0	0	0	0	0	0	0	0	0
Ibat.Brg_v3.01AG021780	1401	256	365	372	258	264	230	10	11	14	5	20	21
Ibat.Brg_v3.01AG021790	2082	219	211	190	225	198	119	91	79	66	77	118	76
Ibat.Brg_v3.01AG021800	1997	2344	2649	2454	2409	2321	2110	571	558	393	659	952	559
Ibat.Brg_v3.01AG021810	2243	53	50	63	34	20	26	0	7	14	4	17	10
Ibat.Brg_v3.01AG021820	2547	29	16	13	18	27	30	52	60	45	45	54	48
Ibat.Brg_v3.01AG021830	875	4	16	18	14	9	4	3	4	8	8	8	10
Ibat.Brg_v3.01AG021840	1553	47	74	79	60	90	73	255	272	206	191	261	166
Ibat.Brg_v3.01AG021850	852	15	19	6	8	5	3	6	3	6	5	7	8
Ibat.Brg_v3.01AG021860	2132	569	780	817	842	838	762	790	652	501	926	1226	736
Ibat.Brg_v3.01AG021870	6340	18	15	23	14	5	4	5	5	2	23	14	2
Ibat.Brg_v3.01AG021880	1292	331	421	315	343	343	291	130	97	134	125	226	139
Ibat.Brg_v3.01AG021890	1109	0	2	0	0	1	0	4	6	4	6	4	14
Ibat.Brg_v3.01AG021900	526	0	0	0	0	0	0	0	0	0	0	0	0
Ibat.Brg_v3.01AG021910	620	0	0	0	0	0	0	0	0	0	0	0	0
Ibat.Brg_v3.01AG021920	2833	204	274	199	192	197	128	68	47	59	58	91	50
Ibat.Brg_v3.01AG021930	925	3612	3839	3640	2759	2576	2190	1334	1264	1084	1081	1583	1104
Ibat.Brg_v3.01AG021940	2520	19	28	24	11	11	39	106	29	70	79	160	73
Ibat.Brg_v3.01AG021950	2631	60	75	106	97	229	84	40	37	34	36	115	47
Ibat.Brg_v3.01AG021960	2288	653	747	705	713	682	614	303	264	249	322	426	312
Ibat.Brg_v3.01AG021970	3110	201	258	216	203	268	192	62	79	76	46	95	55
Ibat.Brg_v3.01AG021980	378	0	1	0	0	1	0	0	0	0	0	0	0
Ibat.Brg_v3.01AG021990	928	0	2	0	0	0	0	2	0	0	0	2	0
Ibat.Brg_v3.01AG022000	974	0	0	0	0	0	0	0	0	0	0	0	0
Ibat.Brg_v3.01AG022010	6709	6	12	56	15	6	133	1	2	8	0	7	6
Ibat.Brg_v3.01AG022020	243	0	0	0	0	0	0	0	0	0	0	0	1
Ibat.Brg_v3.01AG022030	246	0	0	0	0	0	0	0	0	0	3	1	0
Ibat.Brg_v3.01AG022040	664	0	0	0	0	0	0	0	0	0	0	0	0
Ibat.Brg_v3.01AG022050	540	0	0	0	0	0	0	0	0	0	0	1	0
Ibat.Brg_v3.01AG022070	409	0	0	0	0	0	0	0	0	0	0	0	0
Ibat.Brg_v3.01AG022080	264	0	0	0	0	0	0	0	0	0	0	0	0
Ibat.Brg_v3.01AG022090	2320	13	2	9	3	8	159	5	4	0	4	13	2
Ibat.Brg_v3.01AG022100	2241	10	6	4	8	11	15	3	0	0	2	26	51
Ibat.Brg_v3.01AG022110	1356	0	0	0	0	0	0	0	0	0	0	0	0
Ibat.Brg_v3.01AG022120	852	0	0	0	0	0	1	0	0	0	0	0	0
Ibat.Brg_v3.01AG022130	1698	4	4	18	11	3	3	2	55	0	2	19	0
Ibat.Brg_v3.01AG022150	1439	2	0	0	0	0	0	0	0	0	0	0	0
Ibat.Brg_v3.01AG022160	5923	2	4	14	2	0	0	0	9	0	2	0	0
Ibat.Brg_v3.01AG022170	828	3	1	5	3	3	3	0	1	3	0	2	0
Ibat.Brg_v3.01AG022180	429	0	0	0	0	0	0	0	0	0	0	0	0
Ibat.Brg_v3.01AG022190	3183	27	16	20	27	17	14	0	14	3	3	3	7
Ibat.Brg_v3.01AG022200	2118	0	0	0	0	0	0	25	14	13	37	67	31
Ibat.Brg_v3.01AG022210	255	0	0	0	0	0	0	0	0	0	0	0	0
Ibat.Brg_v3.01AG022220	728	5	4	3	3	1	0	0	0	0	0	0	0
Ibat.Brg_v3.01AG022230	1725	0	4	4	4	2	4	0	0	0	16	2	0
Ibat.Brg_v3.01AG022240	2057	0	0	0	0	0	0	42	35	44	81	117	103
Ibat.Brg_v3.01AG022250	721	0	0	0	1	0	0	0	0	0	0	0	0
Ibat.Brg_v3.01AG022260	1162	0	0	0	0	0	0	0	0	0	0	0	0
Ibat.Brg_v3.01AG022270	1381	0	0	1	0	0	0	0	0	0	0	0	0
Ibat.Brg_v3.01AG022280	2838	43	64	47	53	50	31	15	17	7	8	13	4
Ibat.Brg_v3.01AG022290	2537	14	12	30	15	6	10	10	53	7	6	9	11
Ibat.Brg_v3.01AG022300	895	51	43	33	22	41	36	32	22	10	28	29	23
Ibat.Brg_v3.01AG022310	879	0	0	0	0	0	0	0	0	0	0	0	0
Ibat.Brg_v3.01AG022320	1877	0	0	0	0	0	0	0	0	0	2	0	0
Ibat.Brg_v3.01AG022330	1887	0	0	0	0	0	0	0	0	2	0	0	0
Ibat.Brg_v3.01AG022340	219	0	0	0	0	0	0	0	0	0	0	0	0
Ibat.Brg_v3.01AG022350	255	0	0	0	0	0	0	0	0	0	0	0	0
Ibat.Brg_v3.01AG022360	1567	0	0	0	0	0	0	0	0	0	0	0	0
Ibat.Brg_v3.01AG022370	234	0	0	0	0	0	0	0	0	6	0	0	0
Ibat.Brg_v3.01AG022380	1338	2	0	1	0	0	0	0	0	0	0	0	0
Ibat.Brg_v3.01AG022390	1035	0	0	0	0	0	0	0	0	0	0	0	0
Ibat.Brg_v3.01AG022400	1725	0	0	0	0	0	0	0	0	2	0	0	1
Ibat.Brg_v3.01AG022410	2652	0	0	0	0	0	0	0	0	0	0	0	0
Ibat.Brg_v3.01AG022420	4490	0	0	0	0	0	0	0	0	0	0	0	0
Ibat.Brg_v3.01AG022430	6122	0	8	1	3	0	0	2	0	2	0	2	0
Ibat.Brg_v3.01AG022440	1531	3	0	0	0	0	2	3	2	2	7	3	2
Ibat.Brg_v3.01AG022450	1011	0	0	0	0	0	0	0	0	0	0	1	0
Ibat.Brg_v3.01AG022460	540	0	0	0	0	0	0	0	0	0	0	4	0
Ibat.Brg_v3.01AG022470	603	5	0	0	0	0	0	0	1	0	0	6	0
Ibat.Brg_v3.01AG022490	438	0	0	0	0	0	0	0	0	0	0	0	0
Ibat.Brg_v3.01AG022500	4577	1	0	1	2	0	8	1	1	1	8	37	11
Ibat.Brg_v3.01AG022510	1874	768	65	53	26	63	630	17	45	25	38	43	33
Ibat.Brg_v3.01AG022520	2117	2	8	1	5	16	7	10	2	1	3	38	4
Ibat.Brg_v3.01AG022530	1407	0	1	1	0	0	0	0	0	0	0	0	0
Ibat.Brg_v3.01AG022540	1374	0	0	0	0	0	0	0	0	0	0	0	0
Ibat.Brg_v3.01AG022550	1344	0	0	1	0	0	0	0	0	0	0	0	0
Ibat.Brg_v3.01AG022560	342	0	0	0	0	0	0	0	0	0	0	0	0
Ibat.Brg_v3.01AG022570	677	0	0	0	1	0	0	0	0	0	0	0	0
Ibat.Brg_v3.01AG022580	1869	0	3	2	2	4	0	4	4	4	2	6	4
Ibat.Brg_v3.01AG022590	525	22	45	30	19	16	23	8	10	0	10	11	4
Ibat.Brg_v3.01AG022600	354	0	0	0	0	0	0	0	0	0	0	0	0
Ibat.Brg_v3.01AG022610	2465	0	4	0	0	0	0	0	0	0	0	0	0
Ibat.Brg_v3.01AG022620	1017	2	0	0	0	0	0	0	0	0	0	0	0
Ibat.Brg_v3.01AG022630	1497	0	0	0	0	0	2	0	0	0	0	0	0
Ibat.Brg_v3.01AG022640	942	0	0	0	0	0	0	0	0	0	0	0	0
Ibat.Brg_v3.01AG022650	369	0	0	0	0	0	0	0	0	0	1	0	1
Ibat.Brg_v3.01AG022660	936	6	7	8	9	5	2	4	0	2	4	0	1
Ibat.Brg_v3.01AG022670	2119	0	0	0	0	0	0	0	0	0	0	0	0
Ibat.Brg_v3.01AG022680	2269	0	0	0	0	0	1	0	0	0	0	0	0
Ibat.Brg_v3.01AG022700	1080	0	0	0	0	0	0	0	0	0	0	0	0
Ibat.Brg_v3.01AG022710	2042	6	11	32	10	10	8	2	0	2	5	15	8
Ibat.Brg_v3.01AG022720	6111	6	38	51	10	207	12	2	6	10	55	6	0
Ibat.Brg_v3.01AG022730	2911	2	0	0	0	0	0	0	0	0	0	0	0
Ibat.Brg_v3.01AG022740	1328	0	0	0	1	0	0	0	0	0	0	2	0
Ibat.Brg_v3.01AG022750	2787	1	2	4	2	2	0	1	1	2	5	0	0
Ibat.Brg_v3.01AG022760	252	0	0	0	0	0	0	0	0	0	0	0	0
Ibat.Brg_v3.01AG022770	1330	0	6	2	1	0	2	8	0	0	5	0	0
Ibat.Brg_v3.01AG022780	3008	0	2	0	0	0	0	0	6	2	4	2	0
Ibat.Brg_v3.01AG022790	2112	0	0	0	0	0	0	2	2	1	1	4	0
Ibat.Brg_v3.01AG022800	516	0	0	0	0	0	0	0	0	0	0	0	0
Ibat.Brg_v3.01AG022810	986	0	0	0	0	0	0	0	0	0	0	0	0
Ibat.Brg_v3.01AG022820	2529	0	0	0	0	0	0	0	0	0	0	0	0
Ibat.Brg_v3.01AG022830	768	26	12	6	13	10	15	0	0	0	0	0	0
Ibat.Brg_v3.01AG022840	351	2	7	2	7	6	8	0	0	0	0	0	0
Ibat.Brg_v3.01AG022850	1278	0	0	0	0	0	0	1	4	0	0	12	0
Ibat.Brg_v3.01AG022860	1275	0	0	0	0	0	0	0	0	4	7	0	0
Ibat.Brg_v3.01AG022870	3624	2	1	0	1	0	1	0	0	3	0	0	0
Ibat.Brg_v3.01AG022880	1128	0	0	0	0	0	0	0	0	0	0	6	0
Ibat.Brg_v3.01AG022890	827	0	0	0	0	0	0	0	0	0	0	0	0
Ibat.Brg_v3.01AG022900	2229	34	68	49	45	30	48	14	13	95	8	33	12
Ibat.Brg_v3.01AG022910	1651	0	0	0	0	0	0	0	0	0	0	0	0
Ibat.Brg_v3.01AG022920	3407	4	4	2	0	2	0	0	0	2	0	2	1
Ibat.Brg_v3.01AG022930	813	0	0	0	0	0	0	0	0	0	2	0	0
Ibat.Brg_v3.01AG022940	1899	20	38	50	28	59	28	2	6	4	10	56	15
Ibat.Brg_v3.01AG022950	1659	10	81	13	17	24	207	8	6	2	7	5	16
Ibat.Brg_v3.01AG022960	1839	0	0	0	0	0	0	0	0	0	0	0	0
Ibat.Brg_v3.01AG022970	555	21	28	6	8	19	1	13	8	5	4	7	4
Ibat.Brg_v3.01AG022980	783	0	0	0	0	0	0	0	0	0	0	0	0
Ibat.Brg_v3.01AG022990	1932	1132	1233	1117	1133	1253	1049	116	125	96	93	136	85
Ibat.Brg_v3.01AG023000	2386	73	69	64	56	51	47	9	13	26	3	33	25
Ibat.Brg_v3.01AG023010	1261	0	0	0	4	0	0	0	8	0	0	0	1
Ibat.Brg_v3.01AG023020	872	6	2	0	2	0	0	0	0	2	0	0	2
Ibat.Brg_v3.01AG023030	1984	88	83	107	62	54	62	38	26	16	14	9	11
Ibat.Brg_v3.01AG023040	792	0	0	0	0	0	0	0	0	0	0	0	0
Ibat.Brg_v3.01AG023050	704	13	10	6	113	119	58	75	93	75	45	57	22
Ibat.Brg_v3.01AG023060	294	0	0	0	0	0	0	0	0	0	0	0	0
Ibat.Brg_v3.01AG023070	2552	85	107	133	68	77	62	53	29	36	18	51	22
Ibat.Brg_v3.01AG023080	612	7	27	6	23	18	22	1	4	6	2	14	2
Ibat.Brg_v3.01AG023090	2778	74	129	81	61	51	52	37	34	33	20	28	21
Ibat.Brg_v3.01AG023100	1315	0	0	0	0	0	0	0	0	0	0	0	0
Ibat.Brg_v3.01AG023110	2064	5	10	4	6	0	2	0	2	4	6	7	8
Ibat.Brg_v3.01AG023120	2459	263	322	389	258	357	289	169	132	162	145	236	181
Ibat.Brg_v3.01AG023130	3187	0	2	2	0	0	0	0	0	0	0	2	0
Ibat.Brg_v3.01AG023140	2313	0	0	0	0	0	0	0	0	0	0	0	0
Ibat.Brg_v3.01AG023150	1164	100	83	67	75	58	52	0	0	0	0	0	0
Ibat.Brg_v3.01AG023160	255	0	0	0	0	0	0	0	0	0	0	0	0
Ibat.Brg_v3.01AG023170	2715	54	68	75	61	70	51	10	6	2	16	12	2
Ibat.Brg_v3.01AG023180	942	2	2	9	4	1	1	0	0	0	2	0	0
Ibat.Brg_v3.01AG023190	2750	8	4	2	6	4	16	371	275	180	256	332	225
Ibat.Brg_v3.01AG023200	666	0	2	0	1	0	0	1	0	4	3	1	1
Ibat.Brg_v3.01AG023210	2085	0	0	2	0	2	0	2	4	0	0	2	0
Ibat.Brg_v3.01AG023220	1268	2	9	0	0	1	0	0	0	0	5	10	2
Ibat.Brg_v3.01AG023230	213	0	3	0	4	0	2	3	0	0	0	2	0
Ibat.Brg_v3.01AG023240	866	1	0	1	0	0	0	1	0	0	1	0	1
Ibat.Brg_v3.01AG023250	1372	78	94	594	142	139	81	40	36	34	87	48	47
Ibat.Brg_v3.01AG023260	690	8	8	9	4	5	10	3	828	9	3	13	7
Ibat.Brg_v3.01AG023270	2335	89	201	106	51	79	56	14	37	15	36	42	16
Ibat.Brg_v3.01AG023280	4919	1	2	1	4	2	6	0	0	0	0	2	1
Ibat.Brg_v3.01AG023290	1134	51	113	80	63	64	33	29	9	24	27	33	21
Ibat.Brg_v3.01AG023300	1548	0	0	0	0	0	0	0	0	4	0	0	0
Ibat.Brg_v3.01AG023310	222	21	52	62	30	24	30	11	8	4	2	3	4
Ibat.Brg_v3.01AG023320	828	140	205	218	119	149	143	237	216	150	272	370	265
Ibat.Brg_v3.01AG023330	1709	2263	3003	2722	2657	2415	2301	1861	1437	1345	1373	2086	1388
Ibat.Brg_v3.01AG023340	663	110	123	98	104	89	100	72	138	130	186	225	220
Ibat.Brg_v3.01AG023350	3065	106	134	137	117	124	85	187	106	103	104	163	113
Ibat.Brg_v3.01AG023360	855	0	0	2	0	2	2	0	0	0	0	0	0
Ibat.Brg_v3.01AG023370	1227	161	179	160	103	104	127	8	8	10	10	26	20
Ibat.Brg_v3.01AG023380	1714	84	75	66	50	83	45	18	22	22	28	41	32
Ibat.Brg_v3.01AG023390	2391	184	239	244	147	211	183	68	41	35	41	96	51
Ibat.Brg_v3.01AG023400	2115	149	193	164	145	154	131	31	52	23	37	59	39
Ibat.Brg_v3.01AG023410	1974	62	89	95	84	84	69	21	14	14	13	26	13
Ibat.Brg_v3.01AG023420	1445	21	17	20	18	9	11	13	11	9	26	10	5
Ibat.Brg_v3.01AG023430	1881	34	18	24	34	13	17	16	16	13	8	12	21
Ibat.Brg_v3.01AG023440	981	41	42	41	42	30	19	23	13	14	36	20	7
Ibat.Brg_v3.01AG023450	951	291	369	297	222	187	204	171	147	155	224	332	249
Ibat.Brg_v3.01AG023460	351	0	0	0	0	0	0	0	0	0	0	0	0
Ibat.Brg_v3.01AG023470	255	0	0	0	0	0	0	2	0	0	0	2	0
Ibat.Brg_v3.01AG023480	2468	52	26	22	21	33	17	15	4	0	10	0	4
Ibat.Brg_v3.01AG023490	474	0	0	0	0	0	0	0	0	0	0	0	0
Ibat.Brg_v3.01AG023510	243	0	0	0	0	0	0	0	0	0	0	0	0
Ibat.Brg_v3.01AG023520	4629	47	215	6	2	96	120	2	0	0	2	2	23
Ibat.Brg_v3.01AG023530	1698	0	0	0	0	0	0	0	0	0	0	0	0
Ibat.Brg_v3.01AG023550	3322	5	8	8	4	2	11	0	8	0	2	8	1
Ibat.Brg_v3.01AG023560	1903	5	8	1	2	4	4	3	2	1	0	1	1
Ibat.Brg_v3.01AG023570	555	27	22	30	15	15	16	8	16	12	7	12	13
Ibat.Brg_v3.01AG023580	933	44	51	48	34	27	23	45	31	41	42	39	36
Ibat.Brg_v3.01AG023590	1407	311	298	350	293	278	234	41	54	105	81	125	70
Ibat.Brg_v3.01AG023600	2150	2	1	0	0	3	1	1	3	3	0	5	6
Ibat.Brg_v3.01AG023610	381	0	1	2	1	0	0	0	0	0	0	0	0
Ibat.Brg_v3.01AG023620	1323	7	4	22	6	0	4	0	0	1	0	1	0
Ibat.Brg_v3.01AG023630	570	317	337	310	230	256	210	70	124	82	128	164	110
Ibat.Brg_v3.01AG023640	1824	239	341	284	229	256	187	93	78	65	70	181	96
Ibat.Brg_v3.01AG023650	1281	0	5	2	0	1	2	6	6	18	0	9	6
Ibat.Brg_v3.01AG023660	1161	0	0	0	0	0	0	0	0	0	0	0	0
Ibat.Brg_v3.01AG023670	4635	0	0	0	0	2	0	178	151	157	368	570	329
Ibat.Brg_v3.01AG023680	1129	174	199	220	150	146	97	78	71	57	74	114	69
Ibat.Brg_v3.01AG023690	1791	46	115	65	53	48	62	26	24	18	22	24	29
Ibat.Brg_v3.01AG023700	699	1069	1199	1152	974	738	714	555	598	570	488	620	525
Ibat.Brg_v3.01AG023710	1420	108	118	134	134	149	125	29	21	13	23	56	27
Ibat.Brg_v3.01AG023720	1302	0	0	0	0	0	0	0	0	0	0	0	0
Ibat.Brg_v3.01AG023730	1275	0	0	0	0	0	0	0	0	2	0	0	0
Ibat.Brg_v3.01AG023740	411	24	16	107	0	4	1	1	21	0	4	9	2
Ibat.Brg_v3.01AG023750	1395	0	1	10	0	0	1	2	1	0	0	0	0
[truncated: 223,112 more rows]
