# Supplementary material for: Transcriptomic analyses reveal the potential regulators of the storage root skin color in sweet potato
Source: PeerJ. 2025 Dec 1;13:e20231. doi: 10.7717/peerj.20231 (PMC12677044; doi:10.7717/peerj.20231)
Supplement: Supplemental Information 13 [file peerj-13-20231-s013.zip]

Archive with 3 entries (3 files):
- clusterprofile/clusterprofile.R
- clusterprofile/go.tb
- clusterprofile/MT_vs_WT_up_genelist.csv
