# Supplementary material for: Transcriptomic analyses reveal the potential regulators of the storage root skin color in sweet potato
Source: PeerJ. 2025 Dec 1;13:e20231. doi: 10.7717/peerj.20231 (PMC12677044; doi:10.7717/peerj.20231)
Supplement: Supplemental Information 13 [file peerj-13-20231-s013.zip › clusterprofile/MT_vs_WT_up_genelist.csv]

Ibat.Brg_v3.01AG003300
Ibat.Brg_v3.01AG003560
Ibat.Brg_v3.01AG003740
Ibat.Brg_v3.01AG003980
Ibat.Brg_v3.01AG004290
Ibat.Brg_v3.01AG004490
Ibat.Brg_v3.01AG004980
Ibat.Brg_v3.01AG005090
Ibat.Brg_v3.01AG005160
Ibat.Brg_v3.01AG005310
Ibat.Brg_v3.01AG008590
Ibat.Brg_v3.01AG008600
Ibat.Brg_v3.01AG008720
Ibat.Brg_v3.01AG008900
Ibat.Brg_v3.01AG008920
Ibat.Brg_v3.01AG019780
Ibat.Brg_v3.01AG023050
Ibat.Brg_v3.01AG024750
Ibat.Brg_v3.01AG025860
Ibat.Brg_v3.01AG027050
Ibat.Brg_v3.01AG029190
Ibat.Brg_v3.01AG029280
Ibat.Brg_v3.01AG029380
Ibat.Brg_v3.01AG029810
Ibat.Brg_v3.01AG030410
Ibat.Brg_v3.01AG030640
Ibat.Brg_v3.01AG030970
Ibat.Brg_v3.01BG001060
Ibat.Brg_v3.01BG002500
Ibat.Brg_v3.01BG002590
Ibat.Brg_v3.01BG002600
Ibat.Brg_v3.01BG002610
Ibat.Brg_v3.01BG004580
Ibat.Brg_v3.01BG005530
Ibat.Brg_v3.01BG006680
Ibat.Brg_v3.01BG006700
Ibat.Brg_v3.01BG006800
Ibat.Brg_v3.01BG006810
Ibat.Brg_v3.01BG006910
Ibat.Brg_v3.01BG007260
Ibat.Brg_v3.01BG007280
Ibat.Brg_v3.01BG007290
Ibat.Brg_v3.01BG007310
Ibat.Brg_v3.01BG007320
Ibat.Brg_v3.01BG007340
Ibat.Brg_v3.01BG007350
Ibat.Brg_v3.01BG007360
Ibat.Brg_v3.01BG007370
Ibat.Brg_v3.01BG007380
Ibat.Brg_v3.01BG008420
Ibat.Brg_v3.01BG008660
Ibat.Brg_v3.01BG012460
Ibat.Brg_v3.01BG018000
Ibat.Brg_v3.01BG024590
Ibat.Brg_v3.01BG026160
Ibat.Brg_v3.01BG030400
Ibat.Brg_v3.01BG032050
Ibat.Brg_v3.01BG033220
Ibat.Brg_v3.01BG034480
Ibat.Brg_v3.01BG035500
Ibat.Brg_v3.01BG035590
Ibat.Brg_v3.01BG035610
Ibat.Brg_v3.01BG035930
Ibat.Brg_v3.01BG035980
Ibat.Brg_v3.01BG036730
Ibat.Brg_v3.01BG036940
Ibat.Brg_v3.01BG036950
Ibat.Brg_v3.01BG037100
Ibat.Brg_v3.01BG038350
Ibat.Brg_v3.01BG038570
Ibat.Brg_v3.01BG039670
Ibat.Brg_v3.01CG000680
Ibat.Brg_v3.01CG001730
Ibat.Brg_v3.01CG001960
Ibat.Brg_v3.01CG002010
Ibat.Brg_v3.01CG002030
Ibat.Brg_v3.01CG002050
Ibat.Brg_v3.01CG002060
Ibat.Brg_v3.01CG002090
Ibat.Brg_v3.01CG002130
Ibat.Brg_v3.01CG002150
Ibat.Brg_v3.01CG002230
Ibat.Brg_v3.01CG004100
Ibat.Brg_v3.01CG004200
Ibat.Brg_v3.01CG004930
Ibat.Brg_v3.01CG004950
Ibat.Brg_v3.01CG004990
Ibat.Brg_v3.01CG005190
Ibat.Brg_v3.01CG005240
Ibat.Brg_v3.01CG005870
Ibat.Brg_v3.01CG006000
Ibat.Brg_v3.01CG006220
Ibat.Brg_v3.01CG006240
Ibat.Brg_v3.01CG006250
Ibat.Brg_v3.01CG006980
Ibat.Brg_v3.01CG008400
Ibat.Brg_v3.01CG016180
Ibat.Brg_v3.01CG021690
Ibat.Brg_v3.01CG021970
Ibat.Brg_v3.01CG023250
Ibat.Brg_v3.01CG024320
Ibat.Brg_v3.01CG024510
Ibat.Brg_v3.01CG024700
Ibat.Brg_v3.01CG026640
Ibat.Brg_v3.01CG027000
Ibat.Brg_v3.01CG027830
Ibat.Brg_v3.01CG028380
Ibat.Brg_v3.01CG028460
Ibat.Brg_v3.01CG028480
Ibat.Brg_v3.01CG028810
Ibat.Brg_v3.01CG029650
Ibat.Brg_v3.01CG029830
Ibat.Brg_v3.01CG029990
Ibat.Brg_v3.01DG000960
Ibat.Brg_v3.01DG004490
Ibat.Brg_v3.01DG005500
Ibat.Brg_v3.01DG006020
Ibat.Brg_v3.01DG006040
Ibat.Brg_v3.01DG006120
Ibat.Brg_v3.01DG006400
Ibat.Brg_v3.01DG006420
Ibat.Brg_v3.01DG006430
Ibat.Brg_v3.01DG010960
Ibat.Brg_v3.01DG019400
Ibat.Brg_v3.01DG020910
Ibat.Brg_v3.01DG025500
Ibat.Brg_v3.01DG025980
Ibat.Brg_v3.01DG026570
Ibat.Brg_v3.01DG027190
Ibat.Brg_v3.01DG028210
Ibat.Brg_v3.01DG028590
Ibat.Brg_v3.01EG003110
Ibat.Brg_v3.01EG003800
Ibat.Brg_v3.01EG003820
Ibat.Brg_v3.01EG003920
Ibat.Brg_v3.01EG004140
Ibat.Brg_v3.01EG004170
Ibat.Brg_v3.01EG007570
Ibat.Brg_v3.01EG010310
Ibat.Brg_v3.01EG019220
Ibat.Brg_v3.01EG019820
Ibat.Brg_v3.01EG020080
Ibat.Brg_v3.01EG024920
Ibat.Brg_v3.01EG028470
Ibat.Brg_v3.01EG028630
Ibat.Brg_v3.01EG028850
Ibat.Brg_v3.01EG031640
Ibat.Brg_v3.01EG032750
Ibat.Brg_v3.01EG032940
Ibat.Brg_v3.01EG032950
Ibat.Brg_v3.01EG033020
Ibat.Brg_v3.01EG033040
Ibat.Brg_v3.01EG033410
Ibat.Brg_v3.01EG033480
Ibat.Brg_v3.01EG034250
Ibat.Brg_v3.01EG034310
Ibat.Brg_v3.01EG034550
Ibat.Brg_v3.01EG034670
Ibat.Brg_v3.01EG035310
Ibat.Brg_v3.01EG035480
Ibat.Brg_v3.01EG036540
Ibat.Brg_v3.01EG037320
Ibat.Brg_v3.01EG037540
Ibat.Brg_v3.01EG039900
Ibat.Brg_v3.01EG040250
Ibat.Brg_v3.01FG000260
Ibat.Brg_v3.01FG001150
Ibat.Brg_v3.01FG001730
Ibat.Brg_v3.01FG002400
Ibat.Brg_v3.01FG005430
Ibat.Brg_v3.01FG006550
Ibat.Brg_v3.01FG006560
Ibat.Brg_v3.01FG006570
Ibat.Brg_v3.01FG006580
Ibat.Brg_v3.01FG009220
Ibat.Brg_v3.01FG011690
Ibat.Brg_v3.01FG012170
Ibat.Brg_v3.01FG012340
Ibat.Brg_v3.01FG013710
Ibat.Brg_v3.01FG014890
Ibat.Brg_v3.01FG015800
Ibat.Brg_v3.01FG017170
Ibat.Brg_v3.01FG018150
Ibat.Brg_v3.01FG021390
Ibat.Brg_v3.01FG023080
Ibat.Brg_v3.01FG024140
Ibat.Brg_v3.01FG025190
Ibat.Brg_v3.01FG026500
Ibat.Brg_v3.01FG026600
Ibat.Brg_v3.01FG026620
Ibat.Brg_v3.01FG026970
Ibat.Brg_v3.01FG027100
Ibat.Brg_v3.01FG027150
Ibat.Brg_v3.01FG027430
Ibat.Brg_v3.01FG027730
Ibat.Brg_v3.01FG027880
Ibat.Brg_v3.01FG028210
Ibat.Brg_v3.01FG028390
Ibat.Brg_v3.01FG028460
Ibat.Brg_v3.01FG028530
Ibat.Brg_v3.01FG029710
Ibat.Brg_v3.01FG030850
Ibat.Brg_v3.01FG032370
Ibat.Brg_v3.02AG000150
Ibat.Brg_v3.02AG002450
Ibat.Brg_v3.02AG003210
Ibat.Brg_v3.02AG003220
Ibat.Brg_v3.02AG004260
Ibat.Brg_v3.02AG005650
Ibat.Brg_v3.02AG008630
Ibat.Brg_v3.02AG009050
Ibat.Brg_v3.02AG010130
Ibat.Brg_v3.02AG010350
Ibat.Brg_v3.02AG010710
Ibat.Brg_v3.02AG010870
Ibat.Brg_v3.02AG015250
Ibat.Brg_v3.02AG019980
Ibat.Brg_v3.02AG020400
Ibat.Brg_v3.02AG020730
Ibat.Brg_v3.02AG021610
Ibat.Brg_v3.02BG001270
Ibat.Brg_v3.02BG002540
Ibat.Brg_v3.02BG003630
Ibat.Brg_v3.02BG003940
Ibat.Brg_v3.02BG004000
Ibat.Brg_v3.02BG004650
Ibat.Brg_v3.02BG005010
Ibat.Brg_v3.02BG007140
Ibat.Brg_v3.02BG008540
Ibat.Brg_v3.02BG010160
Ibat.Brg_v3.02BG010900
Ibat.Brg_v3.02BG011380
Ibat.Brg_v3.02BG011400
Ibat.Brg_v3.02BG012270
Ibat.Brg_v3.02BG012360
Ibat.Brg_v3.02BG012580
Ibat.Brg_v3.02BG012590
Ibat.Brg_v3.02BG012600
Ibat.Brg_v3.02BG020350
Ibat.Brg_v3.02BG021660
Ibat.Brg_v3.02BG026390
Ibat.Brg_v3.02BG026400
Ibat.Brg_v3.02BG026970
Ibat.Brg_v3.02BG027290
Ibat.Brg_v3.02BG027460
Ibat.Brg_v3.02BG028300
Ibat.Brg_v3.02BG029740
Ibat.Brg_v3.02BG030120
Ibat.Brg_v3.02BG030470
Ibat.Brg_v3.02BG030620
Ibat.Brg_v3.02CG001150
Ibat.Brg_v3.02CG001310
Ibat.Brg_v3.02CG001390
Ibat.Brg_v3.02CG002490
Ibat.Brg_v3.02CG004540
Ibat.Brg_v3.02CG005450
Ibat.Brg_v3.02CG005800
Ibat.Brg_v3.02CG009720
Ibat.Brg_v3.02CG009920
Ibat.Brg_v3.02CG009990
Ibat.Brg_v3.02CG016110
Ibat.Brg_v3.02CG023690
Ibat.Brg_v3.02CG025120
Ibat.Brg_v3.02CG025830
Ibat.Brg_v3.02CG026880
Ibat.Brg_v3.02CG028210
Ibat.Brg_v3.02CG028260
Ibat.Brg_v3.02CG028420
Ibat.Brg_v3.02CG028650
Ibat.Brg_v3.02CG028690
Ibat.Brg_v3.02CG029000
Ibat.Brg_v3.02CG029030
Ibat.Brg_v3.02DG000840
Ibat.Brg_v3.02DG001210
Ibat.Brg_v3.02DG002380
Ibat.Brg_v3.02DG002560
Ibat.Brg_v3.02DG002650
Ibat.Brg_v3.02DG002890
Ibat.Brg_v3.02DG004080
Ibat.Brg_v3.02DG005260
Ibat.Brg_v3.02DG006110
Ibat.Brg_v3.02DG006220
Ibat.Brg_v3.02DG006490
Ibat.Brg_v3.02DG006840
Ibat.Brg_v3.02DG007730
Ibat.Brg_v3.02DG007740
Ibat.Brg_v3.02DG009060
Ibat.Brg_v3.02DG009080
Ibat.Brg_v3.02DG009720
Ibat.Brg_v3.02DG010470
Ibat.Brg_v3.02DG010640
Ibat.Brg_v3.02DG010940
Ibat.Brg_v3.02DG010950
Ibat.Brg_v3.02DG010970
Ibat.Brg_v3.02DG013510
Ibat.Brg_v3.02DG014760
Ibat.Brg_v3.02DG016560
Ibat.Brg_v3.02DG020000
Ibat.Brg_v3.02DG022920
Ibat.Brg_v3.02DG023640
Ibat.Brg_v3.02EG002400
Ibat.Brg_v3.02EG002570
Ibat.Brg_v3.02EG003540
Ibat.Brg_v3.02EG003550
Ibat.Brg_v3.02EG005140
Ibat.Brg_v3.02EG005200
Ibat.Brg_v3.02EG005900
Ibat.Brg_v3.02EG006330
Ibat.Brg_v3.02EG006410
Ibat.Brg_v3.02EG006580
Ibat.Brg_v3.02EG007160
Ibat.Brg_v3.02EG007390
Ibat.Brg_v3.02EG007650
Ibat.Brg_v3.02EG008360
Ibat.Brg_v3.02EG008630
Ibat.Brg_v3.02EG008640
Ibat.Brg_v3.02EG008940
Ibat.Brg_v3.02EG011260
Ibat.Brg_v3.02EG016180
Ibat.Brg_v3.02EG017750
Ibat.Brg_v3.02EG021880
Ibat.Brg_v3.02EG023740
Ibat.Brg_v3.02EG026270
Ibat.Brg_v3.02FG000450
Ibat.Brg_v3.02FG000820
Ibat.Brg_v3.02FG002000
Ibat.Brg_v3.02FG002220
Ibat.Brg_v3.02FG002310
Ibat.Brg_v3.02FG002600
Ibat.Brg_v3.02FG003520
Ibat.Brg_v3.02FG003530
Ibat.Brg_v3.02FG003540
Ibat.Brg_v3.02FG003950
Ibat.Brg_v3.02FG004610
Ibat.Brg_v3.02FG005990
Ibat.Brg_v3.02FG007070
Ibat.Brg_v3.02FG008050
Ibat.Brg_v3.02FG008330
Ibat.Brg_v3.02FG008710
Ibat.Brg_v3.02FG009310
Ibat.Brg_v3.02FG009530
Ibat.Brg_v3.02FG009540
Ibat.Brg_v3.02FG009550
Ibat.Brg_v3.02FG009910
Ibat.Brg_v3.02FG010250
Ibat.Brg_v3.02FG010310
Ibat.Brg_v3.02FG010330
Ibat.Brg_v3.02FG010860
Ibat.Brg_v3.02FG011090
Ibat.Brg_v3.02FG011410
Ibat.Brg_v3.02FG011430
Ibat.Brg_v3.02FG017310
Ibat.Brg_v3.02FG025810
Ibat.Brg_v3.02FG026120
Ibat.Brg_v3.02FG026980
Ibat.Brg_v3.02FG028860
Ibat.Brg_v3.03AG002500
Ibat.Brg_v3.03AG002970
Ibat.Brg_v3.03AG003120
Ibat.Brg_v3.03AG003650
Ibat.Brg_v3.03AG004750
Ibat.Brg_v3.03AG005040
Ibat.Brg_v3.03AG010210
Ibat.Brg_v3.03AG010280
Ibat.Brg_v3.03AG010290
Ibat.Brg_v3.03AG010610
Ibat.Brg_v3.03AG010690
Ibat.Brg_v3.03AG010850
Ibat.Brg_v3.03AG011590
Ibat.Brg_v3.03AG011870
Ibat.Brg_v3.03AG012590
Ibat.Brg_v3.03AG016670
Ibat.Brg_v3.03AG019710
Ibat.Brg_v3.03AG020560
Ibat.Brg_v3.03AG024500
Ibat.Brg_v3.03AG025210
Ibat.Brg_v3.03AG030360
Ibat.Brg_v3.03AG031580
Ibat.Brg_v3.03AG032600
Ibat.Brg_v3.03AG033410
Ibat.Brg_v3.03AG034600
Ibat.Brg_v3.03AG034980
Ibat.Brg_v3.03AG035010
Ibat.Brg_v3.03AG035700
Ibat.Brg_v3.03AG037660
Ibat.Brg_v3.03BG001270
Ibat.Brg_v3.03BG002450
Ibat.Brg_v3.03BG005660
Ibat.Brg_v3.03BG007830
Ibat.Brg_v3.03BG008090
Ibat.Brg_v3.03BG008260
Ibat.Brg_v3.03BG008890
Ibat.Brg_v3.03BG009490
Ibat.Brg_v3.03BG009700
Ibat.Brg_v3.03BG011060
Ibat.Brg_v3.03BG011110
Ibat.Brg_v3.03BG028490
Ibat.Brg_v3.03BG029030
Ibat.Brg_v3.03BG030650
Ibat.Brg_v3.03BG032570
Ibat.Brg_v3.03CG002470
Ibat.Brg_v3.03CG005880
Ibat.Brg_v3.03CG006060
Ibat.Brg_v3.03CG006160
Ibat.Brg_v3.03CG006700
Ibat.Brg_v3.03CG007320
Ibat.Brg_v3.03CG008840
Ibat.Brg_v3.03CG009530
Ibat.Brg_v3.03CG009750
Ibat.Brg_v3.03CG009970
Ibat.Brg_v3.03CG010500
Ibat.Brg_v3.03CG012090
Ibat.Brg_v3.03CG017180
Ibat.Brg_v3.03CG020350
Ibat.Brg_v3.03CG022960
Ibat.Brg_v3.03CG025430
Ibat.Brg_v3.03CG025850
Ibat.Brg_v3.03CG028210
Ibat.Brg_v3.03CG029780
Ibat.Brg_v3.03CG030180
Ibat.Brg_v3.03CG030220
Ibat.Brg_v3.03CG030410
Ibat.Brg_v3.03CG031570
Ibat.Brg_v3.03DG001400
Ibat.Brg_v3.03DG001470
Ibat.Brg_v3.03DG001980
Ibat.Brg_v3.03DG002550
Ibat.Brg_v3.03DG004720
Ibat.Brg_v3.03DG006350
Ibat.Brg_v3.03DG007030
Ibat.Brg_v3.03DG007690
Ibat.Brg_v3.03DG016300
Ibat.Brg_v3.03DG017700
Ibat.Brg_v3.03DG018780
Ibat.Brg_v3.03DG019120
Ibat.Brg_v3.03DG020300
Ibat.Brg_v3.03DG021940
Ibat.Brg_v3.03DG023540
Ibat.Brg_v3.03DG023720
Ibat.Brg_v3.03DG024960
Ibat.Brg_v3.03DG025500
Ibat.Brg_v3.03DG025580
Ibat.Brg_v3.03DG025970
Ibat.Brg_v3.03EG003150
Ibat.Brg_v3.03EG003360
Ibat.Brg_v3.03EG003470
Ibat.Brg_v3.03EG003870
Ibat.Brg_v3.03EG003940
Ibat.Brg_v3.03EG014090
Ibat.Brg_v3.03EG014690
Ibat.Brg_v3.03EG015290
Ibat.Brg_v3.03EG017210
Ibat.Brg_v3.03EG021420
Ibat.Brg_v3.03EG022590
Ibat.Brg_v3.03EG023000
Ibat.Brg_v3.03FG002570
Ibat.Brg_v3.03FG003540
Ibat.Brg_v3.03FG004180
Ibat.Brg_v3.03FG005290
Ibat.Brg_v3.03FG005300
Ibat.Brg_v3.03FG005440
Ibat.Brg_v3.03FG007000
Ibat.Brg_v3.03FG007140
Ibat.Brg_v3.03FG007870
Ibat.Brg_v3.03FG008990
Ibat.Brg_v3.03FG009750
Ibat.Brg_v3.03FG010150
Ibat.Brg_v3.03FG010700
Ibat.Brg_v3.03FG010710
Ibat.Brg_v3.03FG011220
Ibat.Brg_v3.03FG011460
Ibat.Brg_v3.03FG011600
Ibat.Brg_v3.03FG012000
Ibat.Brg_v3.03FG015300
Ibat.Brg_v3.03FG018990
Ibat.Brg_v3.03FG022040
Ibat.Brg_v3.03FG024610
Ibat.Brg_v3.03FG026030
Ibat.Brg_v3.03FG026060
Ibat.Brg_v3.03FG029670
Ibat.Brg_v3.03FG031170
Ibat.Brg_v3.03FG031730
Ibat.Brg_v3.03FG032320
Ibat.Brg_v3.03FG032370
Ibat.Brg_v3.03FG032530
Ibat.Brg_v3.03FG033550
Ibat.Brg_v3.03FG033860
Ibat.Brg_v3.03FG033930
Ibat.Brg_v3.03FG033990
Ibat.Brg_v3.03FG034250
Ibat.Brg_v3.03FG034470
Ibat.Brg_v3.04AG002410
Ibat.Brg_v3.04AG002940
Ibat.Brg_v3.04AG004720
Ibat.Brg_v3.04AG005270
Ibat.Brg_v3.04AG006250
Ibat.Brg_v3.04AG006360
Ibat.Brg_v3.04AG006370
Ibat.Brg_v3.04AG006380
Ibat.Brg_v3.04AG007550
Ibat.Brg_v3.04AG007560
Ibat.Brg_v3.04AG007570
Ibat.Brg_v3.04AG007580
Ibat.Brg_v3.04AG007660
Ibat.Brg_v3.04AG007750
Ibat.Brg_v3.04AG009960
Ibat.Brg_v3.04AG013410
Ibat.Brg_v3.04AG019460
Ibat.Brg_v3.04AG021960
Ibat.Brg_v3.04AG023780
Ibat.Brg_v3.04AG024180
Ibat.Brg_v3.04AG025200
Ibat.Brg_v3.04AG025840
Ibat.Brg_v3.04AG032750
Ibat.Brg_v3.04AG034430
Ibat.Brg_v3.04AG034550
Ibat.Brg_v3.04AG034630
Ibat.Brg_v3.04AG034900
Ibat.Brg_v3.04BG001810
Ibat.Brg_v3.04BG002490
Ibat.Brg_v3.04BG003590
Ibat.Brg_v3.04BG004780
Ibat.Brg_v3.04BG005060
Ibat.Brg_v3.04BG007110
Ibat.Brg_v3.04BG007870
Ibat.Brg_v3.04BG008210
Ibat.Brg_v3.04BG009410
Ibat.Brg_v3.04BG010580
Ibat.Brg_v3.04BG011050
Ibat.Brg_v3.04BG012580
Ibat.Brg_v3.04BG014050
Ibat.Brg_v3.04BG027650
Ibat.Brg_v3.04BG028090
Ibat.Brg_v3.04BG028910
Ibat.Brg_v3.04BG030690
Ibat.Brg_v3.04BG033000
Ibat.Brg_v3.04CG000250
Ibat.Brg_v3.04CG000570
Ibat.Brg_v3.04CG000840
Ibat.Brg_v3.04CG002080
Ibat.Brg_v3.04CG002360
Ibat.Brg_v3.04CG003270
Ibat.Brg_v3.04CG003550
Ibat.Brg_v3.04CG003830
Ibat.Brg_v3.04CG005900
Ibat.Brg_v3.04CG005990
Ibat.Brg_v3.04CG006000
Ibat.Brg_v3.04CG006010
Ibat.Brg_v3.04CG007280
Ibat.Brg_v3.04CG007290
Ibat.Brg_v3.04CG007300
Ibat.Brg_v3.04CG007310
Ibat.Brg_v3.04CG007320
Ibat.Brg_v3.04CG007330
Ibat.Brg_v3.04CG008130
Ibat.Brg_v3.04CG008520
Ibat.Brg_v3.04CG010660
Ibat.Brg_v3.04CG010680
Ibat.Brg_v3.04CG010710
Ibat.Brg_v3.04CG010940
Ibat.Brg_v3.04CG012020
Ibat.Brg_v3.04CG015540
Ibat.Brg_v3.04CG015630
Ibat.Brg_v3.04CG016950
Ibat.Brg_v3.04CG027400
Ibat.Brg_v3.04CG027750
Ibat.Brg_v3.04CG027830
Ibat.Brg_v3.04CG030090
Ibat.Brg_v3.04DG001610
Ibat.Brg_v3.04DG003050
Ibat.Brg_v3.04DG003360
Ibat.Brg_v3.04DG004300
Ibat.Brg_v3.04DG005780
Ibat.Brg_v3.04DG006220
Ibat.Brg_v3.04DG006930
Ibat.Brg_v3.04DG007430
Ibat.Brg_v3.04DG007570
Ibat.Brg_v3.04DG007730
Ibat.Brg_v3.04DG007740
Ibat.Brg_v3.04DG007750
Ibat.Brg_v3.04DG008630
Ibat.Brg_v3.04DG008880
Ibat.Brg_v3.04DG008890
Ibat.Brg_v3.04DG008900
Ibat.Brg_v3.04DG008910
Ibat.Brg_v3.04DG008920
Ibat.Brg_v3.04DG008940
Ibat.Brg_v3.04DG008950
Ibat.Brg_v3.04DG009010
Ibat.Brg_v3.04DG009950
Ibat.Brg_v3.04DG012330
Ibat.Brg_v3.04DG012410
Ibat.Brg_v3.04DG013700
Ibat.Brg_v3.04DG015240
Ibat.Brg_v3.04DG016330
Ibat.Brg_v3.04DG019550
Ibat.Brg_v3.04DG023470
Ibat.Brg_v3.04DG025240
Ibat.Brg_v3.04DG026290
Ibat.Brg_v3.04DG028440
Ibat.Brg_v3.04DG028560
Ibat.Brg_v3.04DG028740
Ibat.Brg_v3.04DG032800
Ibat.Brg_v3.04DG034100
Ibat.Brg_v3.04DG035460
Ibat.Brg_v3.04DG035780
Ibat.Brg_v3.04EG000960
Ibat.Brg_v3.04EG002560
Ibat.Brg_v3.04EG004380
Ibat.Brg_v3.04EG006830
Ibat.Brg_v3.04EG007060
Ibat.Brg_v3.04EG007070
Ibat.Brg_v3.04EG007080
Ibat.Brg_v3.04EG007800
Ibat.Brg_v3.04EG008210
Ibat.Brg_v3.04EG008220
Ibat.Brg_v3.04EG008230
Ibat.Brg_v3.04EG008240
Ibat.Brg_v3.04EG008250
Ibat.Brg_v3.04EG008370
Ibat.Brg_v3.04EG014240
Ibat.Brg_v3.04EG015820
Ibat.Brg_v3.04EG016220
Ibat.Brg_v3.04EG016870
Ibat.Brg_v3.04EG018850
Ibat.Brg_v3.04EG024350
Ibat.Brg_v3.04EG025610
Ibat.Brg_v3.04EG030250
Ibat.Brg_v3.04EG030420
Ibat.Brg_v3.04EG030800
Ibat.Brg_v3.04EG031570
Ibat.Brg_v3.04EG032070
Ibat.Brg_v3.04EG032470
Ibat.Brg_v3.04EG032870
Ibat.Brg_v3.04EG033780
Ibat.Brg_v3.04EG037780
Ibat.Brg_v3.04EG041220
Ibat.Brg_v3.04FG003190
Ibat.Brg_v3.04FG003730
Ibat.Brg_v3.04FG003900
Ibat.Brg_v3.04FG009840
Ibat.Brg_v3.04FG010300
Ibat.Brg_v3.04FG013570
Ibat.Brg_v3.04FG013970
Ibat.Brg_v3.04FG014270
Ibat.Brg_v3.04FG017910
Ibat.Brg_v3.04FG019500
Ibat.Brg_v3.04FG022390
Ibat.Brg_v3.04FG023520
Ibat.Brg_v3.04FG024420
Ibat.Brg_v3.04FG029240
Ibat.Brg_v3.04FG030050
Ibat.Brg_v3.04FG030150
Ibat.Brg_v3.04FG032780
Ibat.Brg_v3.04FG035830
Ibat.Brg_v3.04FG037980
Ibat.Brg_v3.04FG039170
Ibat.Brg_v3.04FG040220
Ibat.Brg_v3.05AG001090
Ibat.Brg_v3.05AG001430
Ibat.Brg_v3.05AG001740
Ibat.Brg_v3.05AG001900
Ibat.Brg_v3.05AG001910
Ibat.Brg_v3.05AG001920
Ibat.Brg_v3.05AG004890
Ibat.Brg_v3.05AG012990
Ibat.Brg_v3.05AG014120
Ibat.Brg_v3.05AG014990
Ibat.Brg_v3.05AG015350
Ibat.Brg_v3.05AG015860
Ibat.Brg_v3.05AG015880
Ibat.Brg_v3.05AG017000
Ibat.Brg_v3.05AG017110
Ibat.Brg_v3.05AG017880
Ibat.Brg_v3.05AG018740
Ibat.Brg_v3.05AG018910
Ibat.Brg_v3.05AG019450
Ibat.Brg_v3.05AG019530
Ibat.Brg_v3.05AG022260
Ibat.Brg_v3.05AG022660
Ibat.Brg_v3.05AG022710
Ibat.Brg_v3.05AG023190
Ibat.Brg_v3.05AG024820
Ibat.Brg_v3.05AG025950
Ibat.Brg_v3.05BG000770
Ibat.Brg_v3.05BG000800
Ibat.Brg_v3.05BG001190
Ibat.Brg_v3.05BG001200
Ibat.Brg_v3.05BG001210
Ibat.Brg_v3.05BG002860
Ibat.Brg_v3.05BG003940
Ibat.Brg_v3.05BG011600
Ibat.Brg_v3.05BG012760
Ibat.Brg_v3.05BG013110
Ibat.Brg_v3.05BG016340
Ibat.Brg_v3.05BG016520
Ibat.Brg_v3.05BG019280
Ibat.Brg_v3.05BG022020
Ibat.Brg_v3.05BG022530
Ibat.Brg_v3.05BG022540
Ibat.Brg_v3.05BG024560
Ibat.Brg_v3.05BG024580
Ibat.Brg_v3.05BG024650
Ibat.Brg_v3.05BG024670
Ibat.Brg_v3.05BG025520
Ibat.Brg_v3.05BG026490
Ibat.Brg_v3.05BG026670
Ibat.Brg_v3.05BG026960
Ibat.Brg_v3.05BG026970
Ibat.Brg_v3.05BG027790
Ibat.Brg_v3.05BG028020
Ibat.Brg_v3.05CG001490
Ibat.Brg_v3.05CG012930
Ibat.Brg_v3.05CG013770
Ibat.Brg_v3.05CG014220
Ibat.Brg_v3.05CG016250
Ibat.Brg_v3.05CG017200
Ibat.Brg_v3.05CG019820
Ibat.Brg_v3.05CG020750
Ibat.Brg_v3.05CG021200
Ibat.Brg_v3.05CG021570
Ibat.Brg_v3.05CG021970
Ibat.Brg_v3.05CG022240
Ibat.Brg_v3.05CG023780
Ibat.Brg_v3.05DG000930
Ibat.Brg_v3.05DG004080
Ibat.Brg_v3.05DG012870
Ibat.Brg_v3.05DG014770
Ibat.Brg_v3.05DG015790
Ibat.Brg_v3.05DG015940
Ibat.Brg_v3.05DG017200
Ibat.Brg_v3.05DG018150
Ibat.Brg_v3.05DG018900
Ibat.Brg_v3.05DG020780
Ibat.Brg_v3.05DG021560
Ibat.Brg_v3.05DG021810
Ibat.Brg_v3.05DG022540
Ibat.Brg_v3.05DG022980
Ibat.Brg_v3.05DG023040
Ibat.Brg_v3.05DG025340
Ibat.Brg_v3.05EG000170
Ibat.Brg_v3.05EG000580
Ibat.Brg_v3.05EG000900
Ibat.Brg_v3.05EG001110
Ibat.Brg_v3.05EG001120
Ibat.Brg_v3.05EG001130
Ibat.Brg_v3.05EG001540
Ibat.Brg_v3.05EG009990
Ibat.Brg_v3.05EG012190
Ibat.Brg_v3.05EG012230
Ibat.Brg_v3.05EG012420
Ibat.Brg_v3.05EG014470
Ibat.Brg_v3.05EG017190
Ibat.Brg_v3.05EG017400
Ibat.Brg_v3.05EG019660
Ibat.Brg_v3.05EG020530
Ibat.Brg_v3.05EG021170
Ibat.Brg_v3.05EG021610
Ibat.Brg_v3.05FG001140
Ibat.Brg_v3.05FG001150
Ibat.Brg_v3.05FG001160
Ibat.Brg_v3.05FG005360
Ibat.Brg_v3.05FG013720
Ibat.Brg_v3.05FG013790
Ibat.Brg_v3.05FG016970
Ibat.Brg_v3.05FG019770
Ibat.Brg_v3.05FG019890
Ibat.Brg_v3.05FG019900
Ibat.Brg_v3.05FG021630
Ibat.Brg_v3.06AG002140
Ibat.Brg_v3.06AG002980
Ibat.Brg_v3.06AG003840
Ibat.Brg_v3.06AG003860
Ibat.Brg_v3.06AG004280
Ibat.Brg_v3.06AG004400
Ibat.Brg_v3.06AG006230
Ibat.Brg_v3.06AG007630
Ibat.Brg_v3.06AG007890
Ibat.Brg_v3.06AG011010
Ibat.Brg_v3.06AG011840
Ibat.Brg_v3.06AG013080
Ibat.Brg_v3.06AG013790
Ibat.Brg_v3.06AG014980
Ibat.Brg_v3.06AG015010
Ibat.Brg_v3.06AG015560
Ibat.Brg_v3.06AG015710
Ibat.Brg_v3.06AG015720
Ibat.Brg_v3.06AG016090
Ibat.Brg_v3.06AG017050
Ibat.Brg_v3.06AG017070
Ibat.Brg_v3.06AG017430
Ibat.Brg_v3.06AG017680
Ibat.Brg_v3.06AG017690
Ibat.Brg_v3.06AG018110
Ibat.Brg_v3.06AG018120
Ibat.Brg_v3.06AG018130
Ibat.Brg_v3.06AG018140
Ibat.Brg_v3.06AG018160
Ibat.Brg_v3.06AG018170
Ibat.Brg_v3.06AG018200
Ibat.Brg_v3.06AG018210
Ibat.Brg_v3.06AG018420
Ibat.Brg_v3.06AG018490
Ibat.Brg_v3.06AG018500
Ibat.Brg_v3.06AG019190
Ibat.Brg_v3.06AG020010
Ibat.Brg_v3.06AG021670
Ibat.Brg_v3.06AG022380
Ibat.Brg_v3.06AG024850
Ibat.Brg_v3.06AG025320
Ibat.Brg_v3.06AG026390
Ibat.Brg_v3.06AG026700
Ibat.Brg_v3.06AG028320
Ibat.Brg_v3.06AG028560
Ibat.Brg_v3.06BG001770
Ibat.Brg_v3.06BG001980
Ibat.Brg_v3.06BG001990
Ibat.Brg_v3.06BG011920
Ibat.Brg_v3.06BG014010
Ibat.Brg_v3.06BG014640
Ibat.Brg_v3.06BG014910
Ibat.Brg_v3.06BG015350
Ibat.Brg_v3.06BG015690
Ibat.Brg_v3.06BG015700
Ibat.Brg_v3.06BG015710
Ibat.Brg_v3.06BG015720
Ibat.Brg_v3.06BG015810
Ibat.Brg_v3.06BG015950
Ibat.Brg_v3.06BG016830
Ibat.Brg_v3.06BG017700
Ibat.Brg_v3.06BG019610
Ibat.Brg_v3.06BG020140
Ibat.Brg_v3.06BG020380
Ibat.Brg_v3.06BG020920
Ibat.Brg_v3.06BG023980
Ibat.Brg_v3.06BG025050
Ibat.Brg_v3.06BG025780
Ibat.Brg_v3.06BG026680
Ibat.Brg_v3.06BG027260
Ibat.Brg_v3.06CG004170
Ibat.Brg_v3.06CG004180
Ibat.Brg_v3.06CG004200
Ibat.Brg_v3.06CG004240
Ibat.Brg_v3.06CG007040
Ibat.Brg_v3.06CG011050
Ibat.Brg_v3.06CG012270
Ibat.Brg_v3.06CG012710
Ibat.Brg_v3.06CG013610
Ibat.Brg_v3.06CG013850
Ibat.Brg_v3.06CG013910
Ibat.Brg_v3.06CG015030
Ibat.Brg_v3.06CG016510
Ibat.Brg_v3.06CG016800
Ibat.Brg_v3.06CG017570
Ibat.Brg_v3.06CG017850
Ibat.Brg_v3.06CG017870
Ibat.Brg_v3.06CG018540
Ibat.Brg_v3.06CG019260
Ibat.Brg_v3.06CG019660
Ibat.Brg_v3.06CG020020
Ibat.Brg_v3.06CG020400
Ibat.Brg_v3.06CG020970
Ibat.Brg_v3.06CG021530
Ibat.Brg_v3.06CG022680
Ibat.Brg_v3.06CG023270
Ibat.Brg_v3.06CG023540
Ibat.Brg_v3.06CG025240
Ibat.Brg_v3.06CG025910
Ibat.Brg_v3.06DG000010
Ibat.Brg_v3.06DG000760
Ibat.Brg_v3.06DG001120
Ibat.Brg_v3.06DG001760
Ibat.Brg_v3.06DG001780
Ibat.Brg_v3.06DG002250
Ibat.Brg_v3.06DG002260
Ibat.Brg_v3.06DG004320
Ibat.Brg_v3.06DG004330
Ibat.Brg_v3.06DG004370
Ibat.Brg_v3.06DG005310
Ibat.Brg_v3.06DG009810
Ibat.Brg_v3.06DG010950
Ibat.Brg_v3.06DG012460
Ibat.Brg_v3.06DG012700
Ibat.Brg_v3.06DG013460
Ibat.Brg_v3.06DG014770
Ibat.Brg_v3.06DG014900
Ibat.Brg_v3.06DG015410
Ibat.Brg_v3.06DG015420
Ibat.Brg_v3.06DG017380
Ibat.Brg_v3.06DG020950
Ibat.Brg_v3.06DG022900
Ibat.Brg_v3.06DG023070
Ibat.Brg_v3.06DG024270
Ibat.Brg_v3.06DG024770
Ibat.Brg_v3.06DG024780
Ibat.Brg_v3.06DG024790
Ibat.Brg_v3.06DG024800
Ibat.Brg_v3.06DG024820
Ibat.Brg_v3.06DG024830
Ibat.Brg_v3.06EG006610
Ibat.Brg_v3.06EG008200
Ibat.Brg_v3.06EG008490
Ibat.Brg_v3.06EG008560
Ibat.Brg_v3.06EG010380
Ibat.Brg_v3.06EG011360
Ibat.Brg_v3.06EG012690
Ibat.Brg_v3.06EG012810
Ibat.Brg_v3.06EG014520
Ibat.Brg_v3.06EG015040
Ibat.Brg_v3.06EG015390
Ibat.Brg_v3.06EG015400
Ibat.Brg_v3.06EG015410
Ibat.Brg_v3.06EG015420
Ibat.Brg_v3.06EG015430
Ibat.Brg_v3.06EG015450
Ibat.Brg_v3.06EG015460
Ibat.Brg_v3.06EG016450
Ibat.Brg_v3.06EG017870
Ibat.Brg_v3.06EG017970
Ibat.Brg_v3.06EG018580
Ibat.Brg_v3.06EG019690
Ibat.Brg_v3.06EG021910
Ibat.Brg_v3.06EG022210
Ibat.Brg_v3.06EG022920
Ibat.Brg_v3.06EG023710
Ibat.Brg_v3.06EG023800
Ibat.Brg_v3.06EG025300
Ibat.Brg_v3.06EG025580
Ibat.Brg_v3.06FG002690
Ibat.Brg_v3.06FG003060
Ibat.Brg_v3.06FG004230
Ibat.Brg_v3.06FG004450
Ibat.Brg_v3.06FG008000
Ibat.Brg_v3.06FG009040
Ibat.Brg_v3.06FG010270
Ibat.Brg_v3.06FG011420
Ibat.Brg_v3.06FG012760
Ibat.Brg_v3.06FG013190
Ibat.Brg_v3.06FG014870
Ibat.Brg_v3.06FG014880
Ibat.Brg_v3.06FG015320
Ibat.Brg_v3.06FG015330
Ibat.Brg_v3.06FG015340
Ibat.Brg_v3.06FG015610
Ibat.Brg_v3.06FG015710
Ibat.Brg_v3.06FG015740
Ibat.Brg_v3.06FG018060
Ibat.Brg_v3.06FG018870
Ibat.Brg_v3.06FG019530
Ibat.Brg_v3.06FG019640
Ibat.Brg_v3.06FG020690
Ibat.Brg_v3.06FG022020
Ibat.Brg_v3.06FG022380
Ibat.Brg_v3.06FG022400
Ibat.Brg_v3.06FG022910
Ibat.Brg_v3.06FG023290
Ibat.Brg_v3.06FG024390
Ibat.Brg_v3.06FG024810
Ibat.Brg_v3.07AG000160
Ibat.Brg_v3.07AG001480
Ibat.Brg_v3.07AG001490
Ibat.Brg_v3.07AG001500
Ibat.Brg_v3.07AG001510
Ibat.Brg_v3.07AG001750
Ibat.Brg_v3.07AG002780
Ibat.Brg_v3.07AG006140
Ibat.Brg_v3.07AG007360
Ibat.Brg_v3.07AG007370
Ibat.Brg_v3.07AG011190
Ibat.Brg_v3.07AG011200
Ibat.Brg_v3.07AG017070
Ibat.Brg_v3.07AG017100
Ibat.Brg_v3.07AG017110
Ibat.Brg_v3.07AG018110
Ibat.Brg_v3.07AG018130
Ibat.Brg_v3.07AG019040
Ibat.Brg_v3.07AG019620
Ibat.Brg_v3.07AG019810
Ibat.Brg_v3.07AG022560
Ibat.Brg_v3.07AG022970
Ibat.Brg_v3.07AG023100
Ibat.Brg_v3.07AG023710
Ibat.Brg_v3.07BG001550
Ibat.Brg_v3.07BG001560
Ibat.Brg_v3.07BG001580
Ibat.Brg_v3.07BG002470
Ibat.Brg_v3.07BG003030
Ibat.Brg_v3.07BG003600
Ibat.Brg_v3.07BG006360
Ibat.Brg_v3.07BG008130
Ibat.Brg_v3.07BG010280
Ibat.Brg_v3.07BG012550
Ibat.Brg_v3.07BG015240
Ibat.Brg_v3.07BG017020
Ibat.Brg_v3.07BG017220
Ibat.Brg_v3.07BG017270
Ibat.Brg_v3.07BG017770
Ibat.Brg_v3.07BG017790
Ibat.Brg_v3.07BG018080
Ibat.Brg_v3.07BG018760
Ibat.Brg_v3.07BG018770
Ibat.Brg_v3.07BG020860
Ibat.Brg_v3.07BG021190
Ibat.Brg_v3.07BG021890
Ibat.Brg_v3.07BG022040
Ibat.Brg_v3.07CG000640
Ibat.Brg_v3.07CG001930
Ibat.Brg_v3.07CG002690
Ibat.Brg_v3.07CG002700
Ibat.Brg_v3.07CG002720
Ibat.Brg_v3.07CG005390
Ibat.Brg_v3.07CG005410
Ibat.Brg_v3.07CG005420
Ibat.Brg_v3.07CG007150
Ibat.Brg_v3.07CG007740
Ibat.Brg_v3.07CG007800
Ibat.Brg_v3.07CG008260
Ibat.Brg_v3.07CG008660
Ibat.Brg_v3.07CG008910
Ibat.Brg_v3.07CG010090
Ibat.Brg_v3.07CG011510
Ibat.Brg_v3.07CG012550
Ibat.Brg_v3.07CG018150
Ibat.Brg_v3.07CG019290
Ibat.Brg_v3.07DG001010
Ibat.Brg_v3.07DG001160
Ibat.Brg_v3.07DG002540
Ibat.Brg_v3.07DG004060
Ibat.Brg_v3.07DG004080
Ibat.Brg_v3.07DG004330
Ibat.Brg_v3.07DG005980
Ibat.Brg_v3.07DG006310
Ibat.Brg_v3.07DG006890
Ibat.Brg_v3.07DG006910
Ibat.Brg_v3.07DG006940
Ibat.Brg_v3.07DG007130
Ibat.Brg_v3.07DG012350
Ibat.Brg_v3.07DG012360
Ibat.Brg_v3.07DG014900
Ibat.Brg_v3.07DG018090
Ibat.Brg_v3.07DG018120
Ibat.Brg_v3.07DG019710
Ibat.Brg_v3.07DG020910
Ibat.Brg_v3.07DG020930
Ibat.Brg_v3.07EG001860
Ibat.Brg_v3.07EG001880
Ibat.Brg_v3.07EG001890
Ibat.Brg_v3.07EG001900
Ibat.Brg_v3.07EG001910
Ibat.Brg_v3.07EG001920
Ibat.Brg_v3.07EG001930
Ibat.Brg_v3.07EG002170
Ibat.Brg_v3.07EG005210
Ibat.Brg_v3.07EG005230
Ibat.Brg_v3.07EG005240
Ibat.Brg_v3.07EG007740
Ibat.Brg_v3.07EG007770
Ibat.Brg_v3.07EG008300
Ibat.Brg_v3.07EG008570
Ibat.Brg_v3.07EG013000
Ibat.Brg_v3.07EG013230
Ibat.Brg_v3.07EG013330
Ibat.Brg_v3.07EG013340
Ibat.Brg_v3.07EG013390
Ibat.Brg_v3.07EG013400
Ibat.Brg_v3.07EG017670
Ibat.Brg_v3.07EG020220
Ibat.Brg_v3.07EG020450
Ibat.Brg_v3.07EG020830
Ibat.Brg_v3.07EG020900
Ibat.Brg_v3.07EG020980
Ibat.Brg_v3.07EG021470
Ibat.Brg_v3.07EG023150
Ibat.Brg_v3.07EG023170
Ibat.Brg_v3.07FG001380
Ibat.Brg_v3.07FG001410
Ibat.Brg_v3.07FG001420
Ibat.Brg_v3.07FG001430
Ibat.Brg_v3.07FG003270
Ibat.Brg_v3.07FG004420
Ibat.Brg_v3.07FG004540
Ibat.Brg_v3.07FG004570
Ibat.Brg_v3.07FG004580
Ibat.Brg_v3.07FG004790
Ibat.Brg_v3.07FG005300
Ibat.Brg_v3.07FG006880
Ibat.Brg_v3.07FG007360
Ibat.Brg_v3.07FG007610
Ibat.Brg_v3.07FG007920
Ibat.Brg_v3.07FG007970
Ibat.Brg_v3.07FG008210
Ibat.Brg_v3.07FG009590
Ibat.Brg_v3.07FG010400
Ibat.Brg_v3.07FG011210
Ibat.Brg_v3.07FG012510
Ibat.Brg_v3.07FG012520
Ibat.Brg_v3.07FG012530
Ibat.Brg_v3.07FG019450
Ibat.Brg_v3.07FG020320
Ibat.Brg_v3.07FG020970
Ibat.Brg_v3.07FG020990
Ibat.Brg_v3.07FG023370
Ibat.Brg_v3.07FG025520
Ibat.Brg_v3.08AG002890
Ibat.Brg_v3.08AG004080
Ibat.Brg_v3.08AG005790
Ibat.Brg_v3.08AG007000
Ibat.Brg_v3.08AG014830
Ibat.Brg_v3.08AG016480
Ibat.Brg_v3.08BG000300
Ibat.Brg_v3.08BG000900
Ibat.Brg_v3.08BG005500
Ibat.Brg_v3.08BG007130
Ibat.Brg_v3.08BG009430
Ibat.Brg_v3.08BG018230
Ibat.Brg_v3.08BG018280
Ibat.Brg_v3.08CG001370
Ibat.Brg_v3.08CG002890
Ibat.Brg_v3.08CG003960
Ibat.Brg_v3.08CG004760
Ibat.Brg_v3.08CG005600
Ibat.Brg_v3.08CG005620
Ibat.Brg_v3.08CG008750
Ibat.Brg_v3.08CG009900
Ibat.Brg_v3.08CG010140
Ibat.Brg_v3.08DG000270
Ibat.Brg_v3.08DG000940
Ibat.Brg_v3.08DG001720
Ibat.Brg_v3.08DG002590
Ibat.Brg_v3.08DG002830
Ibat.Brg_v3.08DG003290
Ibat.Brg_v3.08DG004760
Ibat.Brg_v3.08DG004790
Ibat.Brg_v3.08DG006170
Ibat.Brg_v3.08DG008310
Ibat.Brg_v3.08DG010270
Ibat.Brg_v3.08DG016780
Ibat.Brg_v3.08DG017510
Ibat.Brg_v3.08EG001020
Ibat.Brg_v3.08EG001840
Ibat.Brg_v3.08EG002060
Ibat.Brg_v3.08EG002120
Ibat.Brg_v3.08EG003810
Ibat.Brg_v3.08EG004020
Ibat.Brg_v3.08EG004670
Ibat.Brg_v3.08EG005320
Ibat.Brg_v3.08EG005330
Ibat.Brg_v3.08EG005340
Ibat.Brg_v3.08EG006840
Ibat.Brg_v3.08EG007130
Ibat.Brg_v3.08EG010200
Ibat.Brg_v3.08EG012660
Ibat.Brg_v3.08FG001120
Ibat.Brg_v3.08FG001520
Ibat.Brg_v3.08FG005720
Ibat.Brg_v3.08FG006490
Ibat.Brg_v3.08FG006970
Ibat.Brg_v3.08FG008140
Ibat.Brg_v3.08FG008980
Ibat.Brg_v3.08FG009110
Ibat.Brg_v3.08FG009670
Ibat.Brg_v3.08FG020450
Ibat.Brg_v3.08FG022570
Ibat.Brg_v3.08FG022820
Ibat.Brg_v3.08FG022950
Ibat.Brg_v3.09AG002100
Ibat.Brg_v3.09AG002200
Ibat.Brg_v3.09AG003960
Ibat.Brg_v3.09AG007290
Ibat.Brg_v3.09AG008160
Ibat.Brg_v3.09AG008660
Ibat.Brg_v3.09AG010680
Ibat.Brg_v3.09AG011010
Ibat.Brg_v3.09AG012700
Ibat.Brg_v3.09AG016310
Ibat.Brg_v3.09AG017060
Ibat.Brg_v3.09AG018000
Ibat.Brg_v3.09AG019830
Ibat.Brg_v3.09AG021520
Ibat.Brg_v3.09AG029780
Ibat.Brg_v3.09AG029840
Ibat.Brg_v3.09AG030590
Ibat.Brg_v3.09AG030640
Ibat.Brg_v3.09AG031120
Ibat.Brg_v3.09AG031130
Ibat.Brg_v3.09AG031300
Ibat.Brg_v3.09AG031830
Ibat.Brg_v3.09BG001440
Ibat.Brg_v3.09BG001660
Ibat.Brg_v3.09BG003330
Ibat.Brg_v3.09BG005490
Ibat.Brg_v3.09BG005600
Ibat.Brg_v3.09BG005830
Ibat.Brg_v3.09BG005960
Ibat.Brg_v3.09BG007580
Ibat.Brg_v3.09BG007640
Ibat.Brg_v3.09BG007670
Ibat.Brg_v3.09BG007740
Ibat.Brg_v3.09BG008000
Ibat.Brg_v3.09BG008060
Ibat.Brg_v3.09BG008100
Ibat.Brg_v3.09BG008120
Ibat.Brg_v3.09BG009580
Ibat.Brg_v3.09BG009710
Ibat.Brg_v3.09BG009990
Ibat.Brg_v3.09BG011990
Ibat.Brg_v3.09BG014050
Ibat.Brg_v3.09BG014720
Ibat.Brg_v3.09BG017300
Ibat.Brg_v3.09BG017320
Ibat.Brg_v3.09BG019520
Ibat.Brg_v3.09BG030490
Ibat.Brg_v3.09BG031210
Ibat.Brg_v3.09BG031240
Ibat.Brg_v3.09CG000170
Ibat.Brg_v3.09CG001390
Ibat.Brg_v3.09CG001480
Ibat.Brg_v3.09CG001590
Ibat.Brg_v3.09CG002750
Ibat.Brg_v3.09CG004830
Ibat.Brg_v3.09CG006180
Ibat.Brg_v3.09CG006240
Ibat.Brg_v3.09CG006800
Ibat.Brg_v3.09CG011690
Ibat.Brg_v3.09CG013710
Ibat.Brg_v3.09CG014480
Ibat.Brg_v3.09CG015810
Ibat.Brg_v3.09CG017000
Ibat.Brg_v3.09CG017110
Ibat.Brg_v3.09CG017320
Ibat.Brg_v3.09CG017370
Ibat.Brg_v3.09CG031160
Ibat.Brg_v3.09DG002140
Ibat.Brg_v3.09DG002930
Ibat.Brg_v3.09DG005750
Ibat.Brg_v3.09DG006000
Ibat.Brg_v3.09DG006600
Ibat.Brg_v3.09DG007060
Ibat.Brg_v3.09DG007700
Ibat.Brg_v3.09DG008010
Ibat.Brg_v3.09DG008220
Ibat.Brg_v3.09DG009260
Ibat.Brg_v3.09DG010850
Ibat.Brg_v3.09DG011860
Ibat.Brg_v3.09DG013230
Ibat.Brg_v3.09DG013680
Ibat.Brg_v3.09DG014190
Ibat.Brg_v3.09DG015490
Ibat.Brg_v3.09DG016190
Ibat.Brg_v3.09DG016910
Ibat.Brg_v3.09DG027440
Ibat.Brg_v3.09DG027450
Ibat.Brg_v3.09DG030210
Ibat.Brg_v3.09DG030400
Ibat.Brg_v3.09DG030710
Ibat.Brg_v3.09DG031450
Ibat.Brg_v3.09DG031910
Ibat.Brg_v3.09EG002270
Ibat.Brg_v3.09EG003220
Ibat.Brg_v3.09EG004890
Ibat.Brg_v3.09EG005350
Ibat.Brg_v3.09EG005360
Ibat.Brg_v3.09EG005920
Ibat.Brg_v3.09EG006310
Ibat.Brg_v3.09EG006520
Ibat.Brg_v3.09EG006580
Ibat.Brg_v3.09EG006670
Ibat.Brg_v3.09EG006740
Ibat.Brg_v3.09EG007060
Ibat.Brg_v3.09EG007090
Ibat.Brg_v3.09EG007130
Ibat.Brg_v3.09EG007140
Ibat.Brg_v3.09EG007160
Ibat.Brg_v3.09EG009510
Ibat.Brg_v3.09EG009680
Ibat.Brg_v3.09EG010420
Ibat.Brg_v3.09EG011710
Ibat.Brg_v3.09EG012160
Ibat.Brg_v3.09EG012340
Ibat.Brg_v3.09EG014040
Ibat.Brg_v3.09EG014790
Ibat.Brg_v3.09EG015080
Ibat.Brg_v3.09EG015580
Ibat.Brg_v3.09EG016430
Ibat.Brg_v3.09EG018630
Ibat.Brg_v3.09EG018900
Ibat.Brg_v3.09EG020620
Ibat.Brg_v3.09EG027870
Ibat.Brg_v3.09EG028610
Ibat.Brg_v3.09EG029310
Ibat.Brg_v3.09EG030720
Ibat.Brg_v3.09FG000980
Ibat.Brg_v3.09FG003160
Ibat.Brg_v3.09FG004180
Ibat.Brg_v3.09FG005060
Ibat.Brg_v3.09FG005910
Ibat.Brg_v3.09FG006110
Ibat.Brg_v3.09FG008030
Ibat.Brg_v3.09FG008420
Ibat.Brg_v3.09FG008470
Ibat.Brg_v3.09FG008480
Ibat.Brg_v3.09FG008500
Ibat.Brg_v3.09FG014220
Ibat.Brg_v3.09FG016140
Ibat.Brg_v3.09FG016430
Ibat.Brg_v3.09FG018440
Ibat.Brg_v3.09FG019590
Ibat.Brg_v3.09FG019840
Ibat.Brg_v3.09FG021210
Ibat.Brg_v3.09FG026210
Ibat.Brg_v3.09FG029070
Ibat.Brg_v3.09FG029250
Ibat.Brg_v3.09FG029620
Ibat.Brg_v3.09FG029760
Ibat.Brg_v3.09FG029960
Ibat.Brg_v3.10AG002600
Ibat.Brg_v3.10AG004810
Ibat.Brg_v3.10AG008950
Ibat.Brg_v3.10AG009100
Ibat.Brg_v3.10AG012240
Ibat.Brg_v3.10AG018640
Ibat.Brg_v3.10AG019840
Ibat.Brg_v3.10AG020460
Ibat.Brg_v3.10AG021500
Ibat.Brg_v3.10BG003620
Ibat.Brg_v3.10BG004580
Ibat.Brg_v3.10BG006930
Ibat.Brg_v3.10BG008040
Ibat.Brg_v3.10BG012360
Ibat.Brg_v3.10BG017110
Ibat.Brg_v3.10BG018560
Ibat.Brg_v3.10BG019100
Ibat.Brg_v3.10BG020370
Ibat.Brg_v3.10BG020980
Ibat.Brg_v3.10BG022630
Ibat.Brg_v3.10BG022780
Ibat.Brg_v3.10BG022850
Ibat.Brg_v3.10BG026090
Ibat.Brg_v3.10BG026130
Ibat.Brg_v3.10CG001330
Ibat.Brg_v3.10CG004210
Ibat.Brg_v3.10CG005450
Ibat.Brg_v3.10CG008720
Ibat.Brg_v3.10CG017130
Ibat.Brg_v3.10CG018240
Ibat.Brg_v3.10CG018540
Ibat.Brg_v3.10CG018770
Ibat.Brg_v3.10CG019750
Ibat.Brg_v3.10CG020490
Ibat.Brg_v3.10CG020980
Ibat.Brg_v3.10CG021360
Ibat.Brg_v3.10CG021560
Ibat.Brg_v3.10CG022020
Ibat.Brg_v3.10CG022170
Ibat.Brg_v3.10CG022680
Ibat.Brg_v3.10CG023820
Ibat.Brg_v3.10CG024980
Ibat.Brg_v3.10CG026090
Ibat.Brg_v3.10CG026130
Ibat.Brg_v3.10CG027000
Ibat.Brg_v3.10CG027820
Ibat.Brg_v3.10DG001290
Ibat.Brg_v3.10DG001360
Ibat.Brg_v3.10DG001380
Ibat.Brg_v3.10DG003450
Ibat.Brg_v3.10DG005330
Ibat.Brg_v3.10DG010570
Ibat.Brg_v3.10DG012450
Ibat.Brg_v3.10DG012840
Ibat.Brg_v3.10DG012850
Ibat.Brg_v3.10DG014970
Ibat.Brg_v3.10DG017910
Ibat.Brg_v3.10DG019320
Ibat.Brg_v3.10DG019580
Ibat.Brg_v3.10DG020080
Ibat.Brg_v3.10DG021350
Ibat.Brg_v3.10DG022240
Ibat.Brg_v3.10DG022600
Ibat.Brg_v3.10DG023100
Ibat.Brg_v3.10DG023610
Ibat.Brg_v3.10DG024190
Ibat.Brg_v3.10DG026630
Ibat.Brg_v3.10DG026670
Ibat.Brg_v3.10EG001500
Ibat.Brg_v3.10EG003500
Ibat.Brg_v3.10EG006190
Ibat.Brg_v3.10EG006810
Ibat.Brg_v3.10EG017110
Ibat.Brg_v3.10EG018790
Ibat.Brg_v3.10EG019360
Ibat.Brg_v3.10EG019980
Ibat.Brg_v3.10EG020070
Ibat.Brg_v3.10EG020410
Ibat.Brg_v3.10EG020820
Ibat.Brg_v3.10EG021090
Ibat.Brg_v3.10EG022960
Ibat.Brg_v3.10EG023000
Ibat.Brg_v3.10FG003050
Ibat.Brg_v3.10FG010600
Ibat.Brg_v3.10FG012650
Ibat.Brg_v3.10FG013690
Ibat.Brg_v3.10FG014410
Ibat.Brg_v3.10FG015070
Ibat.Brg_v3.10FG015310
Ibat.Brg_v3.10FG016250
Ibat.Brg_v3.10FG017850
Ibat.Brg_v3.10FG018030
Ibat.Brg_v3.10FG018530
Ibat.Brg_v3.10FG022120
Ibat.Brg_v3.10FG023270
Ibat.Brg_v3.11AG000010
Ibat.Brg_v3.11AG000240
Ibat.Brg_v3.11AG002450
Ibat.Brg_v3.11AG002620
Ibat.Brg_v3.11AG003680
Ibat.Brg_v3.11AG004530
Ibat.Brg_v3.11AG004700
Ibat.Brg_v3.11AG004940
Ibat.Brg_v3.11AG005270
Ibat.Brg_v3.11AG006100
Ibat.Brg_v3.11AG007050
Ibat.Brg_v3.11AG007140
Ibat.Brg_v3.11AG010030
Ibat.Brg_v3.11AG010300
Ibat.Brg_v3.11AG015640
Ibat.Brg_v3.11AG018670
Ibat.Brg_v3.11BG000820
Ibat.Brg_v3.11BG002470
Ibat.Brg_v3.11BG002690
Ibat.Brg_v3.11BG002750
Ibat.Brg_v3.11BG002830
Ibat.Brg_v3.11BG003460
Ibat.Brg_v3.11BG004110
Ibat.Brg_v3.11BG006240
Ibat.Brg_v3.11BG006310
Ibat.Brg_v3.11BG007100
Ibat.Brg_v3.11BG007130
Ibat.Brg_v3.11BG007140
Ibat.Brg_v3.11BG008110
Ibat.Brg_v3.11BG008200
Ibat.Brg_v3.11BG008850
Ibat.Brg_v3.11BG009020
Ibat.Brg_v3.11BG010040
Ibat.Brg_v3.11BG010400
Ibat.Brg_v3.11BG010490
Ibat.Brg_v3.11BG011710
Ibat.Brg_v3.11BG012160
Ibat.Brg_v3.11BG016820
Ibat.Brg_v3.11BG019840
Ibat.Brg_v3.11BG021150
Ibat.Brg_v3.11BG022410
Ibat.Brg_v3.11BG022830
Ibat.Brg_v3.11CG000740
Ibat.Brg_v3.11CG001310
Ibat.Brg_v3.11CG002010
Ibat.Brg_v3.11CG003200
Ibat.Brg_v3.11CG003450
Ibat.Brg_v3.11CG006610
Ibat.Brg_v3.11CG007480
Ibat.Brg_v3.11CG007580
Ibat.Brg_v3.11CG008510
Ibat.Brg_v3.11CG008520
Ibat.Brg_v3.11CG008540
Ibat.Brg_v3.11CG008690
Ibat.Brg_v3.11CG009160
Ibat.Brg_v3.11CG011150
Ibat.Brg_v3.11CG011560
Ibat.Brg_v3.11CG012020
Ibat.Brg_v3.11CG012710
Ibat.Brg_v3.11CG012850
Ibat.Brg_v3.11CG021170
Ibat.Brg_v3.11CG027930
Ibat.Brg_v3.11DG000830
Ibat.Brg_v3.11DG001090
Ibat.Brg_v3.11DG001310
Ibat.Brg_v3.11DG003780
Ibat.Brg_v3.11DG004320
Ibat.Brg_v3.11DG004400
Ibat.Brg_v3.11DG004770
Ibat.Brg_v3.11DG005000
Ibat.Brg_v3.11DG005930
Ibat.Brg_v3.11DG006000
Ibat.Brg_v3.11DG006020
Ibat.Brg_v3.11DG006030
Ibat.Brg_v3.11DG006640
Ibat.Brg_v3.11DG007460
Ibat.Brg_v3.11DG007510
Ibat.Brg_v3.11DG007550
Ibat.Brg_v3.11DG008260
Ibat.Brg_v3.11DG009690
Ibat.Brg_v3.11DG009790
Ibat.Brg_v3.11DG013230
Ibat.Brg_v3.11DG017030
Ibat.Brg_v3.11DG017100
Ibat.Brg_v3.11DG017440
Ibat.Brg_v3.11EG001010
Ibat.Brg_v3.11EG001720
Ibat.Brg_v3.11EG003760
Ibat.Brg_v3.11EG004780
Ibat.Brg_v3.11EG004810
Ibat.Brg_v3.11EG005490
Ibat.Brg_v3.11EG006120
Ibat.Brg_v3.11EG006200
Ibat.Brg_v3.11EG006660
Ibat.Brg_v3.11EG006950
Ibat.Brg_v3.11EG008170
Ibat.Brg_v3.11EG008240
Ibat.Brg_v3.11EG008410
Ibat.Brg_v3.11EG009700
Ibat.Brg_v3.11EG009740
Ibat.Brg_v3.11EG014120
Ibat.Brg_v3.11EG016250
Ibat.Brg_v3.11FG000930
Ibat.Brg_v3.11FG002150
Ibat.Brg_v3.11FG002570
Ibat.Brg_v3.11FG002940
Ibat.Brg_v3.11FG003850
Ibat.Brg_v3.11FG010930
Ibat.Brg_v3.12AG000960
Ibat.Brg_v3.12AG001040
Ibat.Brg_v3.12AG001050
Ibat.Brg_v3.12AG007010
Ibat.Brg_v3.12AG007060
Ibat.Brg_v3.12AG007400
Ibat.Brg_v3.12AG009480
Ibat.Brg_v3.12AG010170
Ibat.Brg_v3.12AG010970
Ibat.Brg_v3.12AG011180
Ibat.Brg_v3.12AG016050
Ibat.Brg_v3.12AG017910
Ibat.Brg_v3.12AG018940
Ibat.Brg_v3.12AG019070
Ibat.Brg_v3.12AG019740
Ibat.Brg_v3.12AG020970
Ibat.Brg_v3.12AG021920
Ibat.Brg_v3.12AG021950
Ibat.Brg_v3.12AG022780
Ibat.Brg_v3.12AG024650
Ibat.Brg_v3.12AG024870
Ibat.Brg_v3.12AG025060
Ibat.Brg_v3.12AG025630
Ibat.Brg_v3.12AG025690
Ibat.Brg_v3.12AG025750
Ibat.Brg_v3.12AG026080
Ibat.Brg_v3.12AG026280
Ibat.Brg_v3.12AG026800
Ibat.Brg_v3.12AG027300
Ibat.Brg_v3.12AG027520
Ibat.Brg_v3.12AG029460
Ibat.Brg_v3.12AG029530
Ibat.Brg_v3.12AG029720
Ibat.Brg_v3.12AG029790
Ibat.Brg_v3.12BG001330
Ibat.Brg_v3.12BG005900
Ibat.Brg_v3.12BG007050
Ibat.Brg_v3.12BG009800
Ibat.Brg_v3.12BG010370
Ibat.Brg_v3.12BG011320
Ibat.Brg_v3.12BG011800
Ibat.Brg_v3.12BG012320
Ibat.Brg_v3.12BG014240
Ibat.Brg_v3.12BG014260
Ibat.Brg_v3.12BG017390
Ibat.Brg_v3.12BG022150
Ibat.Brg_v3.12BG022890
Ibat.Brg_v3.12BG023720
Ibat.Brg_v3.12BG023780
Ibat.Brg_v3.12BG023830
Ibat.Brg_v3.12BG023840
Ibat.Brg_v3.12BG024110
Ibat.Brg_v3.12BG024120
Ibat.Brg_v3.12BG024170
Ibat.Brg_v3.12BG024230
Ibat.Brg_v3.12BG024620
Ibat.Brg_v3.12BG024920
Ibat.Brg_v3.12CG002810
Ibat.Brg_v3.12CG010180
Ibat.Brg_v3.12CG010500
Ibat.Brg_v3.12CG010880
Ibat.Brg_v3.12CG010960
Ibat.Brg_v3.12CG011000
Ibat.Brg_v3.12CG011280
Ibat.Brg_v3.12CG012190
Ibat.Brg_v3.12CG012200
Ibat.Brg_v3.12CG012560
Ibat.Brg_v3.12CG014580
Ibat.Brg_v3.12CG019240
Ibat.Brg_v3.12CG019960
Ibat.Brg_v3.12CG020100
Ibat.Brg_v3.12CG020720
Ibat.Brg_v3.12CG024000
Ibat.Brg_v3.12CG024610
Ibat.Brg_v3.12CG026030
Ibat.Brg_v3.12CG026180
Ibat.Brg_v3.12CG026660
Ibat.Brg_v3.12CG026710
Ibat.Brg_v3.12CG026760
Ibat.Brg_v3.12CG027150
Ibat.Brg_v3.12CG027170
Ibat.Brg_v3.12CG027450
Ibat.Brg_v3.12CG028380
Ibat.Brg_v3.12CG028390
Ibat.Brg_v3.12CG028420
Ibat.Brg_v3.12DG002210
Ibat.Brg_v3.12DG006550
Ibat.Brg_v3.12DG007250
Ibat.Brg_v3.12DG007320
Ibat.Brg_v3.12DG008080
Ibat.Brg_v3.12DG010350
Ibat.Brg_v3.12DG010500
Ibat.Brg_v3.12DG010790
Ibat.Brg_v3.12DG010960
Ibat.Brg_v3.12DG014430
Ibat.Brg_v3.12DG018020
Ibat.Brg_v3.12DG018610
Ibat.Brg_v3.12DG018960
Ibat.Brg_v3.12DG019100
Ibat.Brg_v3.12DG021980
Ibat.Brg_v3.12DG022010
Ibat.Brg_v3.12DG022990
Ibat.Brg_v3.12DG023130
Ibat.Brg_v3.12DG023180
Ibat.Brg_v3.12DG023500
Ibat.Brg_v3.12DG024720
Ibat.Brg_v3.12DG024750
Ibat.Brg_v3.12DG025250
Ibat.Brg_v3.12DG025340
Ibat.Brg_v3.12DG027130
Ibat.Brg_v3.12EG001310
Ibat.Brg_v3.12EG002070
Ibat.Brg_v3.12EG002110
Ibat.Brg_v3.12EG003330
Ibat.Brg_v3.12EG004560
Ibat.Brg_v3.12EG009070
Ibat.Brg_v3.12EG010170
Ibat.Brg_v3.12EG010470
Ibat.Brg_v3.12EG015780
Ibat.Brg_v3.12EG016540
Ibat.Brg_v3.12EG017860
Ibat.Brg_v3.12EG018110
Ibat.Brg_v3.12EG019980
Ibat.Brg_v3.12EG020690
Ibat.Brg_v3.12EG021580
Ibat.Brg_v3.12EG022240
Ibat.Brg_v3.12EG022260
Ibat.Brg_v3.12EG022480
Ibat.Brg_v3.12EG026310
Ibat.Brg_v3.12EG026380
Ibat.Brg_v3.12EG026610
Ibat.Brg_v3.12FG002380
Ibat.Brg_v3.12FG002500
Ibat.Brg_v3.12FG003780
Ibat.Brg_v3.12FG005830
Ibat.Brg_v3.12FG006460
Ibat.Brg_v3.12FG006710
Ibat.Brg_v3.12FG007760
Ibat.Brg_v3.12FG009490
Ibat.Brg_v3.12FG009510
Ibat.Brg_v3.12FG009520
Ibat.Brg_v3.12FG009710
Ibat.Brg_v3.12FG009720
Ibat.Brg_v3.12FG009750
Ibat.Brg_v3.12FG010060
Ibat.Brg_v3.12FG010400
Ibat.Brg_v3.12FG010550
Ibat.Brg_v3.12FG011150
Ibat.Brg_v3.12FG012060
Ibat.Brg_v3.12FG016640
Ibat.Brg_v3.12FG016810
Ibat.Brg_v3.12FG016940
Ibat.Brg_v3.12FG016950
Ibat.Brg_v3.12FG017540
Ibat.Brg_v3.12FG020350
Ibat.Brg_v3.12FG021410
Ibat.Brg_v3.12FG021450
Ibat.Brg_v3.12FG021500
Ibat.Brg_v3.12FG022420
Ibat.Brg_v3.12FG022850
Ibat.Brg_v3.12FG023190
Ibat.Brg_v3.12FG023300
Ibat.Brg_v3.12FG023640
Ibat.Brg_v3.12FG023720
Ibat.Brg_v3.12FG023840
Ibat.Brg_v3.12FG024020
Ibat.Brg_v3.12FG024330
Ibat.Brg_v3.12FG024830
Ibat.Brg_v3.12FG024840
Ibat.Brg_v3.12FG025300
Ibat.Brg_v3.12FG026010
Ibat.Brg_v3.12FG026060
Ibat.Brg_v3.12FG026400
Ibat.Brg_v3.12FG027330
Ibat.Brg_v3.12FG027390
Ibat.Brg_v3.12FG027430
Ibat.Brg_v3.12FG027520
Ibat.Brg_v3.12FG027580
Ibat.Brg_v3.12FG027630
Ibat.Brg_v3.12FG027670
Ibat.Brg_v3.12FG027820
Ibat.Brg_v3.12FG027850
Ibat.Brg_v3.12FG027860
Ibat.Brg_v3.12FG027960
Ibat.Brg_v3.12FG028190
Ibat.Brg_v3.13AG001470
Ibat.Brg_v3.13AG002610
Ibat.Brg_v3.13AG002760
Ibat.Brg_v3.13AG002970
Ibat.Brg_v3.13AG003420
Ibat.Brg_v3.13AG008840
Ibat.Brg_v3.13AG010310
Ibat.Brg_v3.13AG014800
Ibat.Brg_v3.13AG018560
Ibat.Brg_v3.13AG019010
Ibat.Brg_v3.13AG019190
Ibat.Brg_v3.13AG020090
Ibat.Brg_v3.13AG020140
Ibat.Brg_v3.13AG020210
Ibat.Brg_v3.13AG021880
Ibat.Brg_v3.13AG021890
Ibat.Brg_v3.13AG023650
Ibat.Brg_v3.13AG023820
Ibat.Brg_v3.13AG023830
Ibat.Brg_v3.13AG025290
Ibat.Brg_v3.13BG006510
Ibat.Brg_v3.13BG009110
Ibat.Brg_v3.13BG009140
Ibat.Brg_v3.13BG009830
Ibat.Brg_v3.13BG009970
Ibat.Brg_v3.13BG010280
Ibat.Brg_v3.13BG012990
Ibat.Brg_v3.13BG013950
Ibat.Brg_v3.13BG014770
Ibat.Brg_v3.13BG016610
Ibat.Brg_v3.13BG017320
Ibat.Brg_v3.13BG019920
Ibat.Brg_v3.13BG020960
Ibat.Brg_v3.13BG022150
Ibat.Brg_v3.13CG002410
Ibat.Brg_v3.13CG002560
Ibat.Brg_v3.13CG002820
Ibat.Brg_v3.13CG002830
Ibat.Brg_v3.13CG003540
Ibat.Brg_v3.13CG007480
Ibat.Brg_v3.13CG009430
Ibat.Brg_v3.13CG018990
Ibat.Brg_v3.13CG019550
Ibat.Brg_v3.13CG020320
Ibat.Brg_v3.13CG022480
Ibat.Brg_v3.13CG022510
Ibat.Brg_v3.13CG022640
Ibat.Brg_v3.13CG025050
Ibat.Brg_v3.13CG025100
Ibat.Brg_v3.13DG001100
Ibat.Brg_v3.13DG003240
Ibat.Brg_v3.13DG004180
Ibat.Brg_v3.13DG004560
Ibat.Brg_v3.13DG004630
Ibat.Brg_v3.13DG004810
Ibat.Brg_v3.13DG010830
Ibat.Brg_v3.13DG014290
Ibat.Brg_v3.13DG014650
Ibat.Brg_v3.13DG015260
Ibat.Brg_v3.13DG019420
Ibat.Brg_v3.13DG019510
Ibat.Brg_v3.13DG019530
Ibat.Brg_v3.13DG019750
Ibat.Brg_v3.13DG022070
Ibat.Brg_v3.13DG022420
Ibat.Brg_v3.13DG022430
Ibat.Brg_v3.13DG023650
Ibat.Brg_v3.13DG024210
Ibat.Brg_v3.13DG024820
Ibat.Brg_v3.13DG024990
Ibat.Brg_v3.13EG001220
Ibat.Brg_v3.13EG002690
Ibat.Brg_v3.13EG002910
Ibat.Brg_v3.13EG004500
Ibat.Brg_v3.13EG012810
Ibat.Brg_v3.13EG012930
Ibat.Brg_v3.13EG015450
Ibat.Brg_v3.13EG015870
Ibat.Brg_v3.13EG016090
Ibat.Brg_v3.13EG018770
Ibat.Brg_v3.13EG022110
Ibat.Brg_v3.13EG022690
Ibat.Brg_v3.13FG001090
Ibat.Brg_v3.13FG002570
Ibat.Brg_v3.13FG002740
Ibat.Brg_v3.13FG003040
Ibat.Brg_v3.13FG003710
Ibat.Brg_v3.13FG004690
Ibat.Brg_v3.13FG005220
Ibat.Brg_v3.13FG005230
Ibat.Brg_v3.13FG005710
Ibat.Brg_v3.13FG009890
Ibat.Brg_v3.13FG016230
Ibat.Brg_v3.13FG018040
Ibat.Brg_v3.13FG018050
Ibat.Brg_v3.13FG018060
Ibat.Brg_v3.13FG018280
Ibat.Brg_v3.13FG019400
Ibat.Brg_v3.13FG019420
Ibat.Brg_v3.14AG000370
Ibat.Brg_v3.14AG000430
Ibat.Brg_v3.14AG001650
Ibat.Brg_v3.14AG002620
Ibat.Brg_v3.14AG008620
Ibat.Brg_v3.14AG009750
Ibat.Brg_v3.14AG010230
Ibat.Brg_v3.14AG014090
Ibat.Brg_v3.14AG016980
Ibat.Brg_v3.14AG017460
Ibat.Brg_v3.14AG018240
Ibat.Brg_v3.14AG019640
Ibat.Brg_v3.14AG019840
Ibat.Brg_v3.14AG020730
Ibat.Brg_v3.14BG000210
Ibat.Brg_v3.14BG000540
Ibat.Brg_v3.14BG001950
Ibat.Brg_v3.14BG003060
Ibat.Brg_v3.14BG003350
Ibat.Brg_v3.14BG009480
Ibat.Brg_v3.14BG012240
Ibat.Brg_v3.14BG013750
Ibat.Brg_v3.14BG016630
Ibat.Brg_v3.14BG017530
Ibat.Brg_v3.14BG018270
Ibat.Brg_v3.14BG019510
Ibat.Brg_v3.14BG020160
Ibat.Brg_v3.14BG022870
Ibat.Brg_v3.14BG024300
Ibat.Brg_v3.14CG000670
Ibat.Brg_v3.14CG000950
Ibat.Brg_v3.14CG001960
Ibat.Brg_v3.14CG002290
Ibat.Brg_v3.14CG005750
Ibat.Brg_v3.14CG007440
Ibat.Brg_v3.14CG008100
Ibat.Brg_v3.14CG015380
Ibat.Brg_v3.14CG017150
Ibat.Brg_v3.14CG017410
Ibat.Brg_v3.14CG019660
Ibat.Brg_v3.14CG022450
Ibat.Brg_v3.14DG002790
Ibat.Brg_v3.14DG003030
Ibat.Brg_v3.14DG003380
Ibat.Brg_v3.14DG009100
Ibat.Brg_v3.14DG009110
Ibat.Brg_v3.14DG009970
Ibat.Brg_v3.14DG014840
Ibat.Brg_v3.14DG015070
Ibat.Brg_v3.14DG015450
Ibat.Brg_v3.14DG015990
Ibat.Brg_v3.14DG017470
Ibat.Brg_v3.14DG018330
Ibat.Brg_v3.14EG000780
Ibat.Brg_v3.14EG001740
Ibat.Brg_v3.14EG002890
Ibat.Brg_v3.14EG009230
Ibat.Brg_v3.14EG010470
Ibat.Brg_v3.14EG011690
Ibat.Brg_v3.14EG013010
Ibat.Brg_v3.14EG014550
Ibat.Brg_v3.14EG018870
Ibat.Brg_v3.14EG020020
Ibat.Brg_v3.14EG020380
Ibat.Brg_v3.14EG024130
Ibat.Brg_v3.14FG000450
Ibat.Brg_v3.14FG006150
Ibat.Brg_v3.14FG010260
Ibat.Brg_v3.14FG016620
Ibat.Brg_v3.14FG016660
Ibat.Brg_v3.14FG017200
Ibat.Brg_v3.14FG017260
Ibat.Brg_v3.14FG017970
Ibat.Brg_v3.14FG018460
Ibat.Brg_v3.14FG020800
Ibat.Brg_v3.14FG021430
Ibat.Brg_v3.15AG000480
Ibat.Brg_v3.15AG002500
Ibat.Brg_v3.15AG005500
Ibat.Brg_v3.15AG006030
Ibat.Brg_v3.15AG008260
Ibat.Brg_v3.15AG008670
Ibat.Brg_v3.15AG011590
Ibat.Brg_v3.15AG011600
Ibat.Brg_v3.15AG011610
Ibat.Brg_v3.15AG011650
Ibat.Brg_v3.15AG012380
Ibat.Brg_v3.15AG019590
Ibat.Brg_v3.15BG000710
Ibat.Brg_v3.15BG001980
Ibat.Brg_v3.15BG002300
Ibat.Brg_v3.15BG003960
Ibat.Brg_v3.15BG004120
Ibat.Brg_v3.15BG004460
Ibat.Brg_v3.15BG005830
Ibat.Brg_v3.15BG007110
Ibat.Brg_v3.15BG009230
Ibat.Brg_v3.15BG009240
Ibat.Brg_v3.15BG009260
Ibat.Brg_v3.15BG009580
Ibat.Brg_v3.15BG010170
Ibat.Brg_v3.15BG010830
Ibat.Brg_v3.15BG012320
Ibat.Brg_v3.15BG012330
Ibat.Brg_v3.15BG012340
Ibat.Brg_v3.15BG012400
Ibat.Brg_v3.15BG012880
Ibat.Brg_v3.15BG020050
Ibat.Brg_v3.15BG022740
Ibat.Brg_v3.15BG025340
Ibat.Brg_v3.15BG025410
Ibat.Brg_v3.15BG025870
Ibat.Brg_v3.15CG001500
Ibat.Brg_v3.15CG001690
Ibat.Brg_v3.15CG003080
Ibat.Brg_v3.15CG004000
Ibat.Brg_v3.15CG005140
Ibat.Brg_v3.15CG006430
Ibat.Brg_v3.15CG007870
Ibat.Brg_v3.15CG007980
Ibat.Brg_v3.15CG009140
Ibat.Brg_v3.15CG010630
Ibat.Brg_v3.15CG010880
Ibat.Brg_v3.15CG010990
Ibat.Brg_v3.15CG013390
Ibat.Brg_v3.15CG013810
Ibat.Brg_v3.15CG013820
Ibat.Brg_v3.15CG013830
Ibat.Brg_v3.15CG013840
Ibat.Brg_v3.15CG013940
Ibat.Brg_v3.15CG014460
Ibat.Brg_v3.15CG015230
Ibat.Brg_v3.15CG017420
Ibat.Brg_v3.15CG017940
Ibat.Brg_v3.15CG021640
Ibat.Brg_v3.15DG000580
Ibat.Brg_v3.15DG000790
Ibat.Brg_v3.15DG001350
Ibat.Brg_v3.15DG001440
Ibat.Brg_v3.15DG002830
Ibat.Brg_v3.15DG006280
Ibat.Brg_v3.15DG007230
Ibat.Brg_v3.15DG007600
Ibat.Brg_v3.15DG009690
Ibat.Brg_v3.15DG009830
Ibat.Brg_v3.15DG009850
Ibat.Brg_v3.15DG013060
Ibat.Brg_v3.15DG013070
Ibat.Brg_v3.15DG013080
Ibat.Brg_v3.15DG013190
Ibat.Brg_v3.15DG013600
Ibat.Brg_v3.15DG017050
Ibat.Brg_v3.15DG025290
Ibat.Brg_v3.15DG025470
Ibat.Brg_v3.15DG026750
Ibat.Brg_v3.15EG003090
Ibat.Brg_v3.15EG006570
Ibat.Brg_v3.15EG010280
Ibat.Brg_v3.15EG010310
Ibat.Brg_v3.15EG010460
Ibat.Brg_v3.15EG011400
Ibat.Brg_v3.15EG013090
Ibat.Brg_v3.15EG013430
Ibat.Brg_v3.15EG013450
Ibat.Brg_v3.15EG013510
Ibat.Brg_v3.15EG014490
Ibat.Brg_v3.15EG014910
Ibat.Brg_v3.15EG023570
Ibat.Brg_v3.15EG025690
Ibat.Brg_v3.15EG025950
Ibat.Brg_v3.15EG026120
Ibat.Brg_v3.15FG000780
Ibat.Brg_v3.15FG001120
Ibat.Brg_v3.15FG001170
Ibat.Brg_v3.15FG004080
Ibat.Brg_v3.15FG006020
Ibat.Brg_v3.15FG007500
Ibat.Brg_v3.15FG007980
Ibat.Brg_v3.15FG009380
Ibat.Brg_v3.15FG011820
Ibat.Brg_v3.15FG011840
Ibat.Brg_v3.15FG012060
Ibat.Brg_v3.15FG013950
Ibat.Brg_v3.15FG013960
Ibat.Brg_v3.15FG014020
Ibat.Brg_v3.15FG015400
Ibat.Brg_v3.15FG015540
Ibat.Brg_v3.15FG025470
Ibat.Brg_v3.S004330
Ibat.Brg_v3.S097020
Ibat.Brg_v3.S024810
Ibat.Brg_v3.S009030
Ibat.Brg_v3.S019680
Ibat.Brg_v3.S045310
Ibat.Brg_v3.S085940
Ibat.Brg_v3.S102690
Ibat.Brg_v3.S054560
Ibat.Brg_v3.S106200
[truncated: 2 more rows]
